# Supplementary material for: Tracking single particles for hours via continuous DNA-mediated fluorophore exchange
Source: Nat Commun. 2021 Jul 21;12:4432. doi: 10.1038/s41467-021-24223-4 (PMC8295357; doi:10.1038/s41467-021-24223-4)
Supplement: Supplementary file 7 — Source Data [file 41467_2021_24223_MOESM7_ESM.zip]

Archive with 411 entries (279 files):
- z.source-data/main/
- z.source-data/main/fig01_JS/
- z.source-data/main/fig01_JS/c/
- z.source-data/main/fig01_JS/c/fig01c.py
- z.source-data/main/fig01_JS/c/fig01c_sd_trace.hdf5
- z.source-data/main/fig01_JS/c/fig01c_sd_trace_zoom.hdf5
- z.source-data/main/fig01_JS/c/plots/
- z.source-data/main/fig01_JS/c/plots/fig01c_sd_trace.pdf
- z.source-data/main/fig01_JS/c/plots/fig01c_sd_trace_zoom.pdf
- z.source-data/main/fig01_JS/d/
- z.source-data/main/fig01_JS/d/fig01d.py
- z.source-data/main/fig01_JS/d/fig01d_th_trace.hdf5
- z.source-data/main/fig01_JS/d/plots/
- z.source-data/main/fig01_JS/d/plots/fig01d_th_trace.pdf
- z.source-data/main/fig01_JS/f+h/
- z.source-data/main/fig01_JS/f+h/fig01f_trace_zoom.hdf5
- z.source-data/main/fig01_JS/f+h/fig01f+h.py
- z.source-data/main/fig01_JS/f+h/fig01h_sd_NgT.hdf5
- z.source-data/main/fig01_JS/f+h/plots/
- z.source-data/main/fig01_JS/f+h/plots/fig01f_trace_zoom.pdf
- z.source-data/main/fig01_JS/f+h/plots/fig01h_sd_NgT.pdf
- z.source-data/main/fig01_JS/g+i/
- z.source-data/main/fig01_JS/g+i/fig01g_th_trace.hdf5
- z.source-data/main/fig01_JS/g+i/fig01g+i.py
- z.source-data/main/fig01_JS/g+i/fig01i_th_NgT.hdf5
- z.source-data/main/fig01_JS/g+i/plots/
- z.source-data/main/fig01_JS/g+i/plots/fig01g_th_trace.pdf
- z.source-data/main/fig01_JS/g+i/plots/fig01i_th_NgT.pdf
- z.source-data/main/fig01_JS/j/
- z.source-data/main/fig01_JS/j/fig01j.py
- z.source-data/main/fig01_JS/j/fig01j_tracks.hdf5
- z.source-data/main/fig01_JS/j/plots/
- z.source-data/main/fig01_JS/j/plots/fig01j_tracks.pdf
- z.source-data/main/fig01_JS/k/
- z.source-data/main/fig01_JS/k/fig01k.py
- z.source-data/main/fig01_JS/k/fig01k_Thalf_TH-vs-SD.hdf5
- z.source-data/main/fig01_JS/k/plots/
- z.source-data/main/fig01_JS/k/plots/fig01k_Thalf_TH-vs-SD.pdf
- z.source-data/main/fig02_FS/
- z.source-data/main/fig02_FS/a/
- z.source-data/main/fig02_FS/a/fig02a_lower.hdf5
- z.source-data/main/fig02_FS/a/fig02a_lower.py
- z.source-data/main/fig02_FS/a/fig02a_upper.hdf5
- z.source-data/main/fig02_FS/a/fig02a_upper.py
- z.source-data/main/fig02_FS/a/plots/
- z.source-data/main/fig02_FS/a/plots/fig02a_lower_16-trajectories.png
- z.source-data/main/fig02_FS/a/plots/fig02a_lower_16-trajectories_colorbar.pdf
- z.source-data/main/fig02_FS/a/plots/fig02a_upper_16-trajectories.png
- z.source-data/main/fig02_FS/b,c,d/
- z.source-data/main/fig02_FS/b,c,d/fig02b.hdf5
- z.source-data/main/fig02_FS/b,c,d/fig02bcd.py
- z.source-data/main/fig02_FS/b,c,d/fig02c.hdf5
- z.source-data/main/fig02_FS/b,c,d/fig02d.hdf5
- z.source-data/main/fig02_FS/b,c,d/plots/
- z.source-data/main/fig02_FS/b,c,d/plots/fig02b.pdf
- z.source-data/main/fig02_FS/b,c,d/plots/fig02c.pdf
- z.source-data/main/fig02_FS/b,c,d/plots/fig02d.pdf
- z.source-data/main/fig02_FS/e/
- z.source-data/main/fig02_FS/e/fig02e_lower.hdf5
- z.source-data/main/fig02_FS/e/fig02e_lower.py
- z.source-data/main/fig02_FS/e/fig02e_upper.hdf5
- z.source-data/main/fig02_FS/e/fig02e_upper.py
- z.source-data/main/fig02_FS/e/plots/
- z.source-data/main/fig02_FS/e/plots/fig02e_lower_track-map.pdf
- z.source-data/main/fig02_FS/e/plots/fig02e_lower_track-map_colorbar.pdf
- z.source-data/main/fig02_FS/e/plots/fig02e_upper_track-map.pdf
- z.source-data/main/fig03_FS/
- z.source-data/main/fig03_FS/a/
- z.source-data/main/fig03_FS/a/fig03a.py
- z.source-data/main/fig03_FS/a/fig03a_lower.hdf5
- z.source-data/main/fig03_FS/a/fig03a_upper.hdf5
- z.source-data/main/fig03_FS/a/plots/
- z.source-data/main/fig03_FS/a/plots/fig03a_bar.pdf
- z.source-data/main/fig03_FS/a/plots/fig03a_group26359_scatter.pdf
- z.source-data/main/fig03_FS/a/plots/fig03a_group26359_track.pdf
- z.source-data/main/fig03_FS/b/
- z.source-data/main/fig03_FS/b/fig03b.hdf5
- z.source-data/main/fig03_FS/b/fig03b.py
- z.source-data/main/fig03_FS/b/plots/
- z.source-data/main/fig03_FS/b/plots/fig03b_Ds.pdf
- z.source-data/main/fig03_FS/c/
- z.source-data/main/fig03_FS/c/fig03c.hdf5
- z.source-data/main/fig03_FS/c/fig03c.py
- z.source-data/main/fig03_FS/c/plots/
- z.source-data/main/fig03_FS/c/plots/fig03c_RMSD.pdf
- z.source-data/main/fig03_FS/d/
- z.source-data/main/fig03_FS/d/fig03d.py
- z.source-data/main/fig03_FS/d/fig03d_lower.hdf5
- z.source-data/main/fig03_FS/d/fig03d_upper.hdf5
- z.source-data/main/fig03_FS/d/plots/
- z.source-data/main/fig03_FS/d/plots/fig03d_group26359_scatter.pdf
- z.source-data/main/fig03_FS/d/plots/fig03d_group26359_track.pdf
- z.source-data/main/fig03_FS/e/
- z.source-data/main/fig03_FS/e/fig03e.hdf5
- z.source-data/main/fig03_FS/e/fig03e.py
- z.source-data/main/fig03_FS/e/plots/
- z.source-data/main/fig03_FS/e/plots/fig03e_Ds.pdf
- z.source-data/main/fig03_FS/f/
- z.source-data/main/fig03_FS/f/fig03f.hdf5
- z.source-data/main/fig03_FS/f/fig03f.py
- z.source-data/main/fig03_FS/f/plots/
- z.source-data/main/fig03_FS/f/plots/fig03f_RMSD.pdf
- z.source-data/README.txt
- z.source-data/si/
- z.source-data/si/si_fig04_FS/
- z.source-data/si/si_fig04_FS/a-b/
- z.source-data/si/si_fig04_FS/a-b/fig04a.hdf5
- z.source-data/si/si_fig04_FS/a-b/fig04ab.py
- z.source-data/si/si_fig04_FS/a-b/fig04b.hdf5
- z.source-data/si/si_fig04_FS/a-b/plots/
- z.source-data/si/si_fig04_FS/a-b/plots/fig04a.png
- z.source-data/si/si_fig04_FS/a-b/plots/fig04b.pdf
- z.source-data/si/si_fig04_FS/c-d/
- z.source-data/si/si_fig04_FS/c-d/fig04c.hdf5
- z.source-data/si/si_fig04_FS/c-d/fig04cd.py
- z.source-data/si/si_fig04_FS/c-d/fig04d.hdf5
- z.source-data/si/si_fig04_FS/c-d/plots/
- z.source-data/si/si_fig04_FS/c-d/plots/fig04c.png
- z.source-data/si/si_fig04_FS/c-d/plots/fig04d.pdf
- z.source-data/si/si_fig05_FS/
- z.source-data/si/si_fig05_FS/a-c/
- z.source-data/si/si_fig05_FS/a-c/fig05a_lower.hdf5
- z.source-data/si/si_fig05_FS/a-c/fig05a_lower.py
- z.source-data/si/si_fig05_FS/a-c/fig05a_upper.hdf5
- z.source-data/si/si_fig05_FS/a-c/fig05b_fig05a_upper.py
- z.source-data/si/si_fig05_FS/a-c/fig05b_left.hdf5
- z.source-data/si/si_fig05_FS/a-c/fig05b_right.hdf5
- z.source-data/si/si_fig05_FS/a-c/fig05c_lower.py
- z.source-data/si/si_fig05_FS/a-c/fig05c_lower_avg.hdf5
- z.source-data/si/si_fig05_FS/a-c/fig05c_lower_lineplot.hdf5
- z.source-data/si/si_fig05_FS/a-c/fig05c_upper.py
- z.source-data/si/si_fig05_FS/a-c/fig05c_upper_avg.hdf5
- z.source-data/si/si_fig05_FS/a-c/fig05c_upper_lineplot.hdf5
- z.source-data/si/si_fig05_FS/a-c/plots/
- z.source-data/si/si_fig05_FS/a-c/plots/fig05a_lower.pdf
- z.source-data/si/si_fig05_FS/a-c/plots/fig05a_upper.pdf
- z.source-data/si/si_fig05_FS/a-c/plots/fig05b_left.pdf
- z.source-data/si/si_fig05_FS/a-c/plots/fig05b_right.pdf
- z.source-data/si/si_fig05_FS/a-c/plots/fig05c_lower_avg.pdf
- z.source-data/si/si_fig05_FS/a-c/plots/fig05c_lower_avg-line.pdf
- z.source-data/si/si_fig05_FS/a-c/plots/fig05c_upper_avg.pdf
- z.source-data/si/si_fig05_FS/a-c/plots/fig05c_upper_lineplot.pdf
- z.source-data/si/si_fig06_JS/
- z.source-data/si/si_fig06_JS/a/
- z.source-data/si/si_fig06_JS/a/plots/
- z.source-data/si/si_fig06_JS/a/plots/si_fig06a_SD.pdf
- z.source-data/si/si_fig06_JS/a/si_fig06a.py
- z.source-data/si/si_fig06_JS/a/si_fig06a_SD.hdf5
- z.source-data/si/si_fig06_JS/b/
- z.source-data/si/si_fig06_JS/b/plots/
- z.source-data/si/si_fig06_JS/b/plots/si_fig06b_TH.pdf
- z.source-data/si/si_fig06_JS/b/si_fig06b.py
- z.source-data/si/si_fig06_JS/b/si_fig06b_TH.hdf5
- z.source-data/si/si_fig08_FS/
- z.source-data/si/si_fig08_FS/a/
- z.source-data/si/si_fig08_FS/a/fig08a_lower.hdf5
- z.source-data/si/si_fig08_FS/a/fig08a_lower.py
- z.source-data/si/si_fig08_FS/a/fig08a_upper.hdf5
- z.source-data/si/si_fig08_FS/a/fig08a_upper.py
- z.source-data/si/si_fig08_FS/a/plots/
- z.source-data/si/si_fig08_FS/a/plots/fig08a_lower.png
- z.source-data/si/si_fig08_FS/a/plots/fig08a_lower_colorbar.png
- z.source-data/si/si_fig08_FS/a/plots/fig08a_upper.png
- z.source-data/si/si_fig08_FS/b/
- z.source-data/si/si_fig08_FS/b/fig08b_lower.hdf5
- z.source-data/si/si_fig08_FS/b/fig08b_lower.py
- z.source-data/si/si_fig08_FS/b/fig08b_upper.hdf5
- z.source-data/si/si_fig08_FS/b/fig08b_upper.py
- z.source-data/si/si_fig08_FS/b/plots/
- z.source-data/si/si_fig08_FS/b/plots/fig08b_lower.png
- z.source-data/si/si_fig08_FS/b/plots/fig08b_lower_colorbar.pdf
- z.source-data/si/si_fig08_FS/b/plots/fig08b_upper.png
- z.source-data/si/si_fig09_FS/
- z.source-data/si/si_fig09_FS/a-c/
- z.source-data/si/si_fig09_FS/a-c/fig09a_lower.hdf5
- z.source-data/si/si_fig09_FS/a-c/fig09a_middle.hdf5
- z.source-data/si/si_fig09_FS/a-c/fig09a_upper.hdf5
- z.source-data/si/si_fig09_FS/a-c/fig09abc_middle.py
- z.source-data/si/si_fig09_FS/a-c/fig09abc_upper.py
- z.source-data/si/si_fig09_FS/a-c/fig09b_lower.hdf5
- z.source-data/si/si_fig09_FS/a-c/fig09b_middle.hdf5
- z.source-data/si/si_fig09_FS/a-c/fig09b_upper.hdf5
- z.source-data/si/si_fig09_FS/a-c/fig09c_lower.hdf5
- z.source-data/si/si_fig09_FS/a-c/fig09c_middle.hdf5
- z.source-data/si/si_fig09_FS/a-c/fig09c_upper.hdf5
- z.source-data/si/si_fig09_FS/a-c/figure09abc_lower.py
- z.source-data/si/si_fig09_FS/a-c/plots/
- z.source-data/si/si_fig09_FS/a-c/plots/fig08a_lower.pdf
- z.source-data/si/si_fig09_FS/a-c/plots/fig08a_middle.pdf
- z.source-data/si/si_fig09_FS/a-c/plots/fig08a_upper.pdf
- z.source-data/si/si_fig09_FS/a-c/plots/fig08b_lower.pdf
- z.source-data/si/si_fig09_FS/a-c/plots/fig08b_middle.pdf
- z.source-data/si/si_fig09_FS/a-c/plots/fig08b_upper.pdf
- z.source-data/si/si_fig09_FS/a-c/plots/fig08c_lower.pdf
- z.source-data/si/si_fig09_FS/a-c/plots/fig08c_middle.pdf
- z.source-data/si/si_fig09_FS/a-c/plots/fig08c_upper.pdf
- z.source-data/si/si_fig10_FS/
- z.source-data/si/si_fig10_FS/a/
- z.source-data/si/si_fig10_FS/a/fig10a.hdf5
- z.source-data/si/si_fig10_FS/a/fig10a.py
- z.source-data/si/si_fig10_FS/a/plots/
- z.source-data/si/si_fig10_FS/a/plots/fig10a.pdf
- z.source-data/si/si_fig10_FS/b/
- z.source-data/si/si_fig10_FS/b/fig10b.hdf5
- z.source-data/si/si_fig10_FS/b/fig10b.py
- z.source-data/si/si_fig10_FS/b/plots/
- z.source-data/si/si_fig10_FS/b/plots/fig10b.pdf
- z.source-data/si/si_fig10_FS/c/
- z.source-data/si/si_fig10_FS/c/fig10c.hdf5
- z.source-data/si/si_fig10_FS/c/fig10c.py
- z.source-data/si/si_fig10_FS/c/plots/
- z.source-data/si/si_fig10_FS/c/plots/fig10c.pdf
- z.source-data/si/si_fig11_FS/
- z.source-data/si/si_fig11_FS/a-c/
- z.source-data/si/si_fig11_FS/a-c/fig11a_lower.hdf5
- z.source-data/si/si_fig11_FS/a-c/fig11a_lower.py
- z.source-data/si/si_fig11_FS/a-c/fig11a_upper.hdf5
- z.source-data/si/si_fig11_FS/a-c/fig11a_upper_fig11bc.py
- z.source-data/si/si_fig11_FS/a-c/fig11b.hdf5
- z.source-data/si/si_fig11_FS/a-c/fig11c.hdf5
- z.source-data/si/si_fig11_FS/a-c/plots/
- z.source-data/si/si_fig11_FS/a-c/plots/fig11a_lower.pdf
- z.source-data/si/si_fig11_FS/a-c/plots/fig11a_upper.pdf
- z.source-data/si/si_fig11_FS/a-c/plots/fig11b.pdf
- z.source-data/si/si_fig11_FS/a-c/plots/fig11c.pdf
- z.source-data/si/si_fig12_FS/
- z.source-data/si/si_fig12_FS/a-b/
- z.source-data/si/si_fig12_FS/a-b/fig12a.hdf5
- z.source-data/si/si_fig12_FS/a-b/fig12ab.py
- z.source-data/si/si_fig12_FS/a-b/fig12b.hdf5
- z.source-data/si/si_fig12_FS/a-b/plots/
- z.source-data/si/si_fig12_FS/a-b/plots/fig12a.pdf
- z.source-data/si/si_fig12_FS/a-b/plots/fig12b.pdf
- z.source-data/si/si_fig12_FS/c-d/
- z.source-data/si/si_fig12_FS/c-d/fig12bc.py
- z.source-data/si/si_fig12_FS/c-d/fig12c.hdf5
- z.source-data/si/si_fig12_FS/c-d/fig12d.hdf5
- z.source-data/si/si_fig12_FS/c-d/plots/
- z.source-data/si/si_fig12_FS/c-d/plots/fig12c.pdf
- z.source-data/si/si_fig12_FS/c-d/plots/fig12d.pdf
- z.source-data/si/si_fig12_FS/e-f/
- z.source-data/si/si_fig12_FS/e-f/fig12e.hdf5
- z.source-data/si/si_fig12_FS/e-f/fig12ef.py
- z.source-data/si/si_fig12_FS/e-f/fig12f.hdf5
- z.source-data/si/si_fig12_FS/e-f/plots/
- z.source-data/si/si_fig12_FS/e-f/plots/fig12e.pdf
- z.source-data/si/si_fig12_FS/e-f/plots/fig12f.pdf
- z.source-data/si/si_fig13_FS/
- z.source-data/si/si_fig13_FS/a/
- z.source-data/si/si_fig13_FS/a/fig13a.hdf5
- z.source-data/si/si_fig13_FS/a/fig13a.py
- z.source-data/si/si_fig13_FS/a/plots/
- z.source-data/si/si_fig13_FS/a/plots/fig13a.pdf
- z.source-data/si/si_fig13_FS/b/
- z.source-data/si/si_fig13_FS/b/fig13b.hdf5
- z.source-data/si/si_fig13_FS/b/fig13b.py
- z.source-data/si/si_fig13_FS/b/plots/
- z.source-data/si/si_fig13_FS/b/plots/fig13b.pdf
- z.source-data/si/si_fig14_FS/
- z.source-data/si/si_fig14_FS/a/
- z.source-data/si/si_fig14_FS/a/fig14a.py
- z.source-data/si/si_fig14_FS/a/fig14a_lower.hdf5
- z.source-data/si/si_fig14_FS/a/fig14a_upper.hdf5
- z.source-data/si/si_fig14_FS/a/plots/
- z.source-data/si/si_fig14_FS/a/plots/fig14a_lower.pdf
- z.source-data/si/si_fig14_FS/a/plots/fig14a_upper.pdf
- z.source-data/si/si_fig14_FS/b/
- z.source-data/si/si_fig14_FS/b/fig14b.hdf5
- z.source-data/si/si_fig14_FS/b/fig14b.py
- z.source-data/si/si_fig14_FS/b/plots/
- z.source-data/si/si_fig14_FS/b/plots/fig14b.pdf
- z.source-data/si/si_fig14_FS/c/
- z.source-data/si/si_fig14_FS/c/fig14c.hdf5
- z.source-data/si/si_fig14_FS/c/fig14c.py
- z.source-data/si/si_fig14_FS/c/plots/
- z.source-data/si/si_fig14_FS/c/plots/fig14c.pdf
- z.source-data/si/si_fig15_JS/
- z.source-data/si/si_fig15_JS/b-left/
- z.source-data/si/si_fig15_JS/b-left/plots/
- z.source-data/si/si_fig15_JS/b-left/plots/si_fig15b-Thalf.pdf
- z.source-data/si/si_fig15_JS/b-left/si_fig15b-left.py
- z.source-data/si/si_fig15_JS/b-left/si_fig15b-Thalf.hdf5
- z.source-data/si/si_fig15_JS/b-right/
- z.source-data/si/si_fig15_JS/b-right/plots/
- z.source-data/si/si_fig15_JS/b-right/plots/si_fig15b-Thalf-POC.pdf
- z.source-data/si/si_fig15_JS/b-right/si_fig15b-right.py
- z.source-data/si/si_fig15_JS/b-right/si_fig15b-Thalf-POC.hdf5
- z.source-data/si/si_fig15_JS/c-left/
- z.source-data/si/si_fig15_JS/c-left/plots/
- z.source-data/si/si_fig15_JS/c-left/plots/si_fig15c-left_tracks.pdf
- z.source-data/si/si_fig15_JS/c-left/si_fig15c-left.py
- z.source-data/si/si_fig15_JS/c-left/si_fig15c-left_tracks.hdf5
- z.source-data/si/si_fig15_JS/c-right/
- z.source-data/si/si_fig15_JS/c-right/plots/
- z.source-data/si/si_fig15_JS/c-right/plots/si_fig15c-righttracks.pdf
- z.source-data/si/si_fig15_JS/c-right/si_fig15c-right.py
- z.source-data/si/si_fig15_JS/c-right/si_fig15c-right_tracks.hdf5
- z.source-data/si/si_fig15_JS/d-left/
- z.source-data/si/si_fig15_JS/d-left/plots/
- z.source-data/si/si_fig15_JS/d-left/plots/si_fig15d-left_photons.pdf
[truncated: 111 more entries]
