# Supplementary material for: Tracking single particles for hours via continuous DNA-mediated fluorophore exchange
Source: Nat Commun. 2021 Jul 21;12:4432. doi: 10.1038/s41467-021-24223-4 (PMC8295357; doi:10.1038/s41467-021-24223-4)
Supplement: Supplementary file 7 — Source Data [file 41467_2021_24223_MOESM7_ESM.zip › z.source-data/main/fig01_JS/d/fig01d.py]

#Script to call spt.immob_props.main() and to checkout single groups
import os
import importlib
import numpy as np
import matplotlib.pyplot as plt
from numpy import percentile as perc

import picasso_addon.paper as paper
import picasso_addon.io as addon_io
import spt.immobile_props as improps
import spt.analyze as analyze

from dask.distributed import Client
import multiprocessing as mp

importlib.reload(improps)

plt.style.use(r'C:\Users\Johannes Stein\lbFCS\styles\paper.mplstyle')
############################################# Load raw data
dir_names=[]
dir_names.extend([r'C:\Data\p06.SP-tracking\20-01-16_immob-th_pseries_livecell\id169_R1-54#_R1s1-8_40nM_exp200_p114uW_T21_1']*3)

file_names=[]
file_names.extend(['id169_R1-54#_R1s1-8_40nM_exp200_p114uW_T21_1_MMStack_Pos0.ome_locs_render_picked.hdf5'])

############################################ Set parameters for call to spt.immob_props.main() and dataset
params={'filter':'th'} # Parameters
i=0 # Select dataset
CycleTime=0.2 #Aquisition cycle time [s]
############################################ Define savepath
savedir=r'C:\Analysis\p06.SP-tracking\z.source-data_777\main\fig01\d\plots'
savename='fig01d'
savefig=False


############################################# Start dask parallel computing cluster 
try:
    client = Client('localhost:8787')
    print('Connecting to existing cluster...')
except OSError:
    improps.cluster_setup_howto()
#%%
############################################ Run spt.immob_props.main()               
path=os.path.join(dir_names[i],file_names[i]) # Path
locs,info=addon_io.load_locs(path) # Load data
#%%
out=improps.main(locs,info,path,**params) # Run main
#%%
NoFrames=9000
#### filtering
df_drop=out[1].copy()

### ... or n_locs
istrue=df_drop.n_locs<NoFrames*0.95
df_drop.drop(df_drop.loc[istrue].index,inplace=True)

### ... x,y
istrue= df_drop.x<250
df_drop.drop(df_drop.loc[istrue].index,inplace=True)
istrue= df_drop.x>450
df_drop.drop(df_drop.loc[istrue].index,inplace=True)

istrue= df_drop.y<250
df_drop.drop(df_drop.loc[istrue].index,inplace=True)
istrue= df_drop.y>450
df_drop.drop(df_drop.loc[istrue].index,inplace=True)


#%%
############################################ Select first trace
groups=[g for g in df_drop.group]

g=5
picked=locs[locs.group==groups[g]]
c='tomato'
### Trace
trace=improps.get_trace(picked,info[0]['Frames'],field='photons')

############################################ Plot first trace
f=plt.figure(1,figsize=[8.5,4])
f.subplots_adjust(bottom=0.17,top=0.95,left=0.08,right=0.97)
f.clear()
ax=f.add_subplot(311)
ax.plot(np.arange(0,len(trace),1)*CycleTime,
        trace/1000,
        label='trace1',
        c=c,
        lw=1)

ax.spines['right'].set_visible(False)
ax.spines['top'].set_visible(False)
ax.set_xlim(0,1800)
ax.set_xticks([])

ax.set_ylim([-0.5,7])
# ax.set_yticks([0,3,6])

############################################ Select second trace
g=7
picked=locs[locs.group==groups[g]]
c='tomato'
### Trace
trace=improps.get_trace(picked,info[0]['Frames'],field='photons')

############################################ Plot second trace
ax=f.add_subplot(312)
ax.plot(np.arange(0,len(trace),1)*CycleTime,
        trace/1000,
        label='trace2',
        c=c,
        lw=1)
ax.spines['right'].set_visible(False)
ax.spines['top'].set_visible(False)
ax.set_xlim(0,1800)
ax.set_xticks([])

ax.set_ylim(-0.5,7)
# ax.set_yticks([0,3,6])
ax.set_ylabel('#Photons x1000')

############################################ Select third trace
g=31
picked=locs[locs.group==groups[g]]
c='tomato'
### Trace
trace=improps.get_trace(picked,info[0]['Frames'],field='photons')

############################################ Plot third trace
ax=f.add_subplot(313)
ax.plot(np.arange(0,len(trace),1)*CycleTime,
        trace/1000,
        label='trace3',
        c=c,
        lw=1)

ax.spines['right'].set_visible(False)
ax.spines['top'].set_visible(False)
ax.set_xlim(0,1800)
ax.set_xticks([0,600,1200,1800])
ax.set_xticklabels([0,10,20,30])
ax.set_xlabel('Time (minutes)')

ax.set_ylim(-0.5,7)
# ax.set_yticks([0,3,6])

if savefig:
    plt.savefig(os.path.join(savedir,savename+'_th_trace.pdf'),transparent=True)

### Dump data into hdf5
label, data, info, path = paper.dump_data_from_fig(f,__file__,savename+'_th_trace')

#%%
### Get info about hdf5
paper.hdf5_get_info(path)
ds = paper.hdf5_load_dataset(path,'ax0/trace1')
