# Supplementary material for: Tracking single particles for hours via continuous DNA-mediated fluorophore exchange
Source: Nat Commun. 2021 Jul 21;12:4432. doi: 10.1038/s41467-021-24223-4 (PMC8295357; doi:10.1038/s41467-021-24223-4)
Supplement: Supplementary file 7 — Source Data [file 41467_2021_24223_MOESM7_ESM.zip › z.source-data/main/fig01_JS/f+h/fig01f+h.py]

#Script to call spt.immob_props.main() and to checkout single groups
import os
import importlib
import numpy as np
import matplotlib.pyplot as plt

import picasso_addon.paper as paper
import picasso_addon.io as addon_io
import spt.immobile_props as improps
import spt.analyze as analyze

importlib.reload(improps)

# plt.style.use('~/lbFCS/styles/paper.mplstyle')
plt.style.use(r'C:\Users\Johannes Stein\lbFCS\styles\paper.mplstyle')

############################################# Load raw data
dir_names=[]
dir_names.extend([r'C:\Data\p06.SP-tracking\20-01-17_fix_slb_L_T21\id140_L_exp200_p114uW_T21_1']*2)

file_names=[]
file_names.extend(['id140_L_exp200_p114uW_T21_1_MMStack_Pos0.ome_locs_picked_tprops.hdf5'])
file_names.extend(['id140_L_exp200_p114uW_T21_1_MMStack_Pos0.ome_locs_picked.hdf5'])

############################################ Set parameters
CycleTime=0.2 #Aquisition cycle time [s]
savedir=r'C:\Analysis\p06.SP-tracking\z.source-data_777\main\fig01\f+h\plots'
savename='fig01'
savefig=True

############################################ Load data              
path=[os.path.join(dir_names[i],file_names[i]) for i in range(0,len(file_names))] # Path

locs,info=addon_io.load_locs(path[1]) # Load _picked
props,info=addon_io.load_locs(path[0]) # Load _props

#%%
############################################ Filter groups

positives=np.sqrt((props.x-350)**2+(props.y-350)**2)<200 # Center FOV
groups=props.loc[positives,:]
groups=groups.loc[groups.n50==0,'group'] # track >> T1/2
groups=groups.values
#%%
############################################ Select one group
# i=1853 # The one currently in figure!!!!!
g=7 # The one currently in figure!!!!!

field='photons'
g=groups[g]
picked=locs[locs.group==g]

### Trace
trace=improps.get_trace(picked,info[0]['Frames'],field=field)

### gT (individual)
gT=improps.get_NgT(picked,ignore=1) # Values
idx=list(gT.index.values)
T=np.unique([int(i[1:]) for i in idx]) # Index

### gT (ensemble)
gT_mean,T=analyze.get_NgT(props)

############################################ Plotting

############################################ Trace
f=plt.figure(1,figsize=[5,3])
f.subplots_adjust(bottom=0.2,top=0.95,left=0.12,right=0.95)
f.clear()
ax=f.add_subplot(111)
ax.plot(np.arange(0,len(trace),1)*CycleTime,
        trace/1000,
        c='cornflowerblue',
        lw=2,
        label='SD%i'%(g))

# ax.axhline(0,ls='--',lw=2,c='k')
ax.plot(np.arange(650,3000,1)*CycleTime,
        np.zeros((2350)),
        label='hline_0',
        ls='--',
        c='cornflowerblue',
        lw=2)

ax.set_xlim(0,600)
# ax.set_xticks(np.arange(0,51,10))
ax.set_xlabel('Time (s)')

ax.set_ylim(-0.2,6.3)
ax.set_yticks(np.arange(0,6.1,2))
ax.set_ylabel('#Photons x1000')
ax.legend()

# if savefig:
#     plt.savefig(os.path.join(savedir,savename+'f_trace.pdf'),transparent=True)
    
# ### Dump data into hdf5
# label, data, info, path = paper.dump_data_from_fig(f,__file__,savename+'f_trace')

#%%
############################################ Trace zoom
f=plt.figure(2,figsize=[5,3])
f.subplots_adjust(bottom=0.2,top=0.95,left=0.12,right=0.95)
f.clear()
ax=f.add_subplot(111)
ax.plot(np.arange(0,len(trace),1)*CycleTime,
        trace/1000,
        c='cornflowerblue',
        lw=2,
        label='SD%i'%(g))
ax.axhline(0,ls='--',lw=2,c='k')

# ax.spines['right'].set_visible(False)
# ax.spines['top'].set_visible(False)

ax.set_xlim(0,30)
# ax.set_xticks(np.arange(0,51,10))
ax.set_xlabel('Time (s)')

ax.set_ylim(-0.2,3)
ax.set_yticks(np.arange(0,2.1,1))
ax.set_ylabel('#Photons x1000')
ax.legend()


if savefig:
    plt.savefig(os.path.join(savedir,savename+'f_trace_zoom.pdf'),transparent=True)
    
### Dump data into hdf5
label, data, info, path = paper.dump_data_from_fig(f,__file__,savename+'f_trace_zoom')


############################################ NgT
field='n'
idx=['%s%i'%(field,t) for t in T]

f=plt.figure(3,figsize=[4,3])
f.subplots_adjust(bottom=0.2,top=0.95,left=0.2,right=0.95)
f.clear()
ax=f.add_subplot(111)
ax.plot(T*CycleTime,
        gT[idx],
        c='cornflowerblue',
        lw=2,
        label='SD%i'%g)

ax.plot(T*CycleTime,
        gT_mean.loc[idx,'mean'],
        '-',
        c='k',
        lw=2,
        label='ensemble')

ax.fill_between(T*CycleTime,
        gT_mean.loc[idx,'25%'],
        gT_mean.loc[idx,'75%'],                
        # gT_mean.loc[idx,'mean']-gT_mean.loc[idx,'std'],
        # gT_mean.loc[idx,'mean']+gT_mean.loc[idx,'std'],
        label='_IQR',
        alpha=0.3,
        color='grey',
        )

N=gT_mean.loc[idx,'mean']
Tcrit=int(N[N>0.5].index.tolist()[-1][1:])
ax.hlines(0.5,
          0,
          Tcrit*CycleTime,
          label='_hline_0.5',
          linestyles='dashed')

ax.set_xscale('log')
ax.set_xlim(2*CycleTime,1000)
# ax.set_xticks([1,10,50])
ax.set_xlabel('T (s)')

ax.set_yscale('log')
ax.set_ylim(0.1,180)
ax.set_ylabel(r'TPP($\tau\geq T$)')

ax.legend()

if savefig:
    plt.savefig(os.path.join(savedir,savename+'h_sd_NgT.pdf'),transparent=True)

### Dump data into hdf5
label, data, info, path = paper.dump_data_from_fig(f,__file__,savename+'h_sd_NgT')
    
#%%
### Get info about hdf5
paper.hdf5_get_info(path)
ds = paper.hdf5_load_dataset(path,'ax0/ensemble')
