# Supplementary material for: Tracking single particles for hours via continuous DNA-mediated fluorophore exchange
Source: Nat Commun. 2021 Jul 21;12:4432. doi: 10.1038/s41467-021-24223-4 (PMC8295357; doi:10.1038/s41467-021-24223-4)
Supplement: Supplementary file 7 — Source Data [file 41467_2021_24223_MOESM7_ESM.zip › z.source-data/main/fig01_JS/j/fig01j.py]

import os
import importlib
import matplotlib.pyplot as plt
import pandas as pd
import numpy as np

import picasso_addon.io as io
import picasso_addon.paper as paper
import spt.analyze as analyze
import spt.immobile_props as immobprops

importlib.reload(immobprops)
# plt.style.use('~/lbFCS/styles/paper.mplstyle')
plt.style.use(r'C:\Users\Johannes Stein\lbFCS\styles\paper.mplstyle')
# plt.style.use(r'C:\Users\flori\Documents\mpi\repos\lbFCS\styles\paper.mplstyle')

#%%
############################################################## Parameters
savedir=r'C:\Analysis\p06.SP-tracking\z.source-data_777\main\fig01\j\plots'
savefig=True
savename='fig01j'

CycleTime=0.2 # Aquisition cycle time in s

############################################################## Define data
dir_names=[]
dir_names.extend([r'C:\Data\p06.SP-tracking\20-01-16_immob-th_pseries_livecell\id169_R1-54#_R1s1-8_40nM_exp200_p114uW_T21_1/link'])
dir_names.extend([r'C:\Data\p06.SP-tracking\20-01-17_fix_slb_L_T21\id140_L_exp200_p114uW_T21_1'])

file_names=[]
file_names.extend(['id169_R1-54#_R1s1-8_40nM_exp200_p114uW_T21_1_MMStack_Pos0.ome_locs_render_picked0301_tmobprops.hdf5'])
file_names.extend(['id140_L_exp200_p114uW_T21_1_MMStack_Pos0.ome_locs_picked0301_tmobprops.hdf5'])

############################################################# Read in data
#### Create list of paths
path=[os.path.join(dir_names[i],file_names[i]) for i in range(0,len(file_names))]
labels=[i for i in range(0,len(path))]

#### Read in locs
locs_props=pd.concat([io.load_locs(p)[0] for p in path],keys=labels,names=['expID'])
infos=[io.load_locs(p)[1] for p in path]

#%%
############################################################# Analyze
importlib.reload(analyze)
locs_props_moving,results,tracks,gT=analyze.get_mobile_props(locs_props,infos,remove_immob=False,px=0.13,CycleTime=200)

#%%
############################################################# General filter
X=locs_props_moving.copy()

for l in labels:
    print()
    print('  (%i) T_half       = %.1f'%(l,results.loc[l,'T_half']*CycleTime))
    print('  (%i) photons_half = %.1f'%(l,results.loc[l,'photons_half']))
    print('  (%i) # groups     = %i'%(l,len(X.loc[l,:])))

############################################################# Plotting only 10 min
colors=['tomato','cornflowerblue']
legend_labels=['TH','SD']


#%%
############################################################# Plotting
colors=['tomato','cornflowerblue']
legend_labels=['TH','SD']

############################################################# No. tracks per frame
f=plt.figure(0,figsize=[4,3])
f.subplots_adjust(bottom=0.2,top=0.95,left=0.2,right=0.95)
f.clear()
ax=f.add_subplot(111)
### TH
ax.plot(tracks[0][0]*CycleTime,
        tracks[0][1]/np.max(tracks[0][1]),
        '-',
        c=colors[0],
        lw=2,
        alpha=1,
        label=legend_labels[0],            
        )
### Single Dye
ax.plot(tracks[1][0]*CycleTime,
        tracks[1][1]/np.max(tracks[1][1]),
        '-',
        c=colors[1],
        lw=2,
        alpha=1,
        label=legend_labels[1],            
        )

ax.legend(loc='lower right')
ax.set_xlabel('Time (min)')
ax.set_xlim(-20,1799)
ax.set_xticks([0,600,1200,1799])
ax.set_xticklabels([0,10,20,30])
ax.set_ylabel(r'# Trajectories [%]')
ax.set_yticklabels((ax.get_yticks()*100).astype(int))

if savefig: plt.savefig(os.path.join(savedir,savename+'_tracks.pdf'),transparent=True)

### Dump data into hdf5
label, data, info, path = paper.dump_data_from_fig(f,__file__,savename+'_tracks')
