# Supplementary material for: Tracking single particles for hours via continuous DNA-mediated fluorophore exchange
Source: Nat Commun. 2021 Jul 21;12:4432. doi: 10.1038/s41467-021-24223-4 (PMC8295357; doi:10.1038/s41467-021-24223-4)
Supplement: Supplementary file 7 — Source Data [file 41467_2021_24223_MOESM7_ESM.zip › z.source-data/main/fig02_FS/b,c,d/fig02bcd.py]

import os
import importlib
import matplotlib.pyplot as plt
import pandas as pd
import numpy as np

import picasso_addon.io as io
import picasso_addon.paper as paper

import spt.analyze as analyze
import spt.immobile_props as immobprops

importlib.reload(analyze)
importlib.reload(immobprops)
# plt.style.use('~/lbFCS/styles/paper.mplstyle')
plt.style.use(r'C:\Users\flori\Documents\mpi\repos\lbFCS\styles\paper.mplstyle')

#%%
############################################################## Parameters
savedir=r'C:\Analysis\p06.SP-tracking\zz.paper\z.source-data\main\fig02_FS\b,c,d\plots'
savefig=True
savename='fig02'

CycleTime=0.2#float(savename.split('_')[3][3:])*1e-3 # Aquisition cycle time [s]
px=0.13 # px size [microns]
# Unit conversion factor from px^2/frame to 1e-2 microns^2/s for diffusion constant
a_iter_convert=(px**2/(4*CycleTime))*100 

############################################################## Define data
dir_names=[]
dir_names.extend([r'C:\Data\p06.SP-tracking\20-01-17_th_slb_L_T21\slb_id169_R1-54#_R1s1-8_40nM_exp200_p114uW_T21_1'])

dir_names.extend([r'C:\Data\p06.SP-tracking\20-01-17_fix_slb_L_T21\slb_id140_L_exp200_p114uW_T21_1'])
dir_names.extend([r'C:\Data\p06.SP-tracking\20-01-17_fix_slb_L_T21\slb_id140_L_exp200_p114uW_T21_2'])
dir_names.extend([r'C:\Data\p06.SP-tracking\20-01-17_fix_slb_L_T21\slb_id140_L_exp200_p114uW_T21_3'])

file_names=[]
file_names.extend(['slb_id169_R1-54#_R1s1-8_40nM_exp200_p114uW_T21_1_MMStack_Pos0.ome_locs_picked0503_tmobprops.hdf5'])
# file_names.extend(['slb_id169_R1-54#_R1s1-8_40nM_exp200_p114uW_T21_1_MMStack_Pos0.ome_locs_picked0503_split50_tmobprops.hdf5'])

file_names.extend(['slb_id140_L_exp200_p114uW_T21_1_MMStack_Pos0.ome_locs_picked0503_tmobprops.hdf5'])
file_names.extend(['slb_id140_L_exp200_p114uW_T21_2_MMStack_Pos0.ome_locs_picked0503_tmobprops.hdf5'])
file_names.extend(['slb_id140_L_exp200_p114uW_T21_3_MMStack_Pos0.ome_locs_picked0503_tmobprops.hdf5'])

############################################################# Read in data
#### Create list of paths
path=[os.path.join(dir_names[i],file_names[i]) for i in range(0,len(file_names))]
labels=[i for i in range(0,len(path))]

#### Read in locs
locs_props=pd.concat([io.load_locs(p)[0] for p in path],keys=labels,names=['expID'])
infos=[io.load_locs(p)[1] for p in path]

#%%
############################################################# Analyze
importlib.reload(analyze)
locs_props_moving,results,tracks,gT=analyze.get_mobile_props(locs_props,infos,px,CycleTime,remove_immob=True)

#%%
############################################################# General filter
X=locs_props_moving.copy()

X=X[X.n_locs>20]

for l in [[0],[1,2,3]]:
    print() 
    print('  (%i) T_half       = %.1f'%(l[0],results.loc[l,'T_half'].mean()*CycleTime))
    print('  (%i) photons_half = %.1f'%(l[0],results.loc[l,'photons_half'].mean()))
    print('  (%i) # groups     = %i'%(l[0],len(X.loc[l,:]))) 

############################################################# Plotting

colors=['tomato','cornflowerblue']
legend_labels=['TH','SD']


############################################################# No. tracks per frame
f=plt.figure(1,figsize=[4,3])
f.subplots_adjust(bottom=0.2,top=0.95,left=0.2,right=0.95)
f.clear()
ax=f.add_subplot(111)
for l in [[0],[1,2,3]]:
    ax.plot(np.mean([tracks[i][0] for i in l],axis=0)*(0.2/60),
                 np.mean([tracks[i][1] for i in l],axis=0),
                 '-',
                 c=colors[l[0]],
                 lw=1,
                 alpha=0.5,
                 label=legend_labels[l[0]]+'_raw',
                 )
    ax.plot(np.mean([tracks[i][0] for i in l],axis=0)*(0.2/60),
                  np.mean([tracks[i][2] for i in l],axis=0),
                '--',
                c=colors[l[0]],
                lw=2,
                label=legend_labels[l[0]])
    
ax.legend([l for i,l in enumerate(ax.lines) if i in [1,3]],
          [l._label for i,l in enumerate(ax.lines) if i in [1,3]])
ax.set_xlabel('Time (min)')
ax.set_xlim(-1,30)
ax.set_ylabel('# Trajectories')
if savefig: plt.savefig(os.path.join(savedir,savename+'b.pdf'),transparent=True)
# Dump
labels, datas, infos, savepath = paper.dump_data_from_fig(f,__file__,'fig02b')
paper.hdf5_get_info(savepath)
############################################################# NgT
f=plt.figure(2,figsize=[4,3])
f.subplots_adjust(bottom=0.2,top=0.95,left=0.2,right=0.95)
f.clear()
ax=f.add_subplot(111)

Ts=np.unique(gT.loc['T',:])
columns=['n%i'%(T) for T in Ts]

for l in [[0],[1,2,3]]:
    ax.plot(Ts*CycleTime,
            np.mean(gT.loc[l,columns],axis=0),
            c=colors[l[0]],
            lw=2,
            label=legend_labels[l[0]])
    
ax.legend()
ax.set_xlabel(r'T [s]')
ax.set_xscale('log')
ax.set_xlim(4,1e3)
ax.set_ylabel(r'TPP($\tau\geq$T)')
ax.set_yscale('log')
ax.set_ylim(1e-1,2e2)
# ax.axhline(0.5,ls='--',lw=1)
# ax.axvline(Tcrit,ls='--',lw=2,c='r')
if savefig: plt.savefig(os.path.join(savedir,savename+'c.pdf'),transparent=True)
# Dump
labels, datas, infos, savepath = paper.dump_data_from_fig(f,__file__,'fig02c')
paper.hdf5_get_info(savepath)

############################################################# Anomaloues MSD diffusion mode
# f=plt.figure(3,figsize=[4,3])
# f.subplots_adjust(bottom=0.2,top=0.95,left=0.2,right=0.95)
# f.clear()
# ax=f.add_subplot(111)

# for l in labels:
#     ax.hist(X.loc[l,'b_anom'],
#             bins=np.linspace(0,2,30),
#             lw=2,
#             color=colors[l],
#             edgecolor=colors[l],
#             label=legend_labels[l],
#             density=True,
#             histtype='step')
    
#     # x=X.loc[l,['a_iter','sx','sy']]
#     # x.a_iter=x.a_iter*results.loc[l,'a_iter_convert']
#     # x=x[x.a_iter<1]
#     # x=np.sqrt(x.sx*x.sy)
#     # x=x[x<19]
#     # w=np.ones(len(x))*(100/len(x))
#     # hist=ax.hist(x,
#     #              weights=w,
#     #              bins=np.linspace(0,19,20),
#     #              lw=2,
#     #              color=colors[l],
#     #              edgecolor=colors[l],
#     #              label=legend_labels[l],
#     #              histtype='step',
#     #              # cumulative=True,
#     #              )

# ax.legend(loc='upper right')     
# # ax.set_xlabel('90% of locs within px')
# # ax.set_xlim(0,2.5)
# # ax.set_xticks([0,0.5,1,1.5,2])
# # ax.set_ylabel('# Tracks x 10')
# # ax.set_ylim(0,1950)
# # ax.set_yticklabels((ax.get_yticks().astype(int)/10).astype(int))

# if savefig: plt.savefig(os.path.join(savedir,savename+'_mode.pdf'),transparent=True)

############################################################# Diffusion constant
f=plt.figure(5,figsize=[4,3])
f.subplots_adjust(bottom=0.2,top=0.95,left=0.2,right=0.95)
f.clear()
ax=f.add_subplot(111)
for i,l in enumerate([[0],[1,2,3]]):
    x=X.loc[l,'a_iter']*results.loc[0,'a_iter_convert']
    x=x[(x<22)&(x>0)]
    w=np.ones(len(x))*(100/len(x))
    hist=ax.hist(x,
                weights=w,
                bins=35,
                lw=2,
                color=colors[i],
                edgecolor=colors[i],
                label=legend_labels[i],
                histtype='step',
                )

ax.legend()  
ax.set_xlabel(r'Diffusion constant $[10^{-2} \mu m^2/s]$')
ax.set_ylabel(r'#Tracks [%]')
ax.set_ylim(0,14)
ax.set_yticks(np.arange(0,14,3))
if savefig: plt.savefig(os.path.join(savedir,savename+'d.pdf'),transparent=True)
# Dump
labels, datas, infos, savepath = paper.dump_data_from_fig(f,__file__,'fig02d')
paper.hdf5_get_info(savepath)
