# Supplementary material for: Tracking single particles for hours via continuous DNA-mediated fluorophore exchange
Source: Nat Commun. 2021 Jul 21;12:4432. doi: 10.1038/s41467-021-24223-4 (PMC8295357; doi:10.1038/s41467-021-24223-4)
Supplement: Supplementary file 7 — Source Data [file 41467_2021_24223_MOESM7_ESM.zip › z.source-data/main/fig02_FS/e/fig02e_lower.py]

#Script to call spt.immob_props.main() and to checkout single groups
import os
import importlib
import numpy as np
import matplotlib.pyplot as plt
import matplotlib.gridspec as gridspec

import picasso_addon.io as addon_io
import picasso_addon.paper as paper

import spt.immobile_props as improps
import spt.special as special

importlib.reload(improps)
# plt.style.use('~/lbFCS/styles/paper.mplstyle')
plt.style.use(r'C:\Users\flori\Documents\mpi\repos\lbFCS\styles\paper.mplstyle')

############################################# Define data
dir_names=[]
dir_names.extend([r'C:\Data\p06.SP-tracking\20-01-17_th_slb_L_T21\slb_id169_R1-54#_R1s1-8_40nM_exp200_p114uW_T21_1']*2)

file_names=[]
file_names.extend(['slb_id169_R1-54#_R1s1-8_40nM_exp200_p114uW_T21_1_MMStack_Pos0.ome_locs_picked0503.hdf5'])
file_names.extend(['slb_id169_R1-54#_R1s1-8_40nM_exp200_p114uW_T21_1_MMStack_Pos0.ome_locs_picked0503_tmobprops.hdf5'])

############################################ Set parameters
savedir=r'C:\Analysis\p06.SP-tracking\zz.paper\z.source-data\main\fig02_FS\e\plots'
savename='fig02e_lower'
savefig=True

px=0.13 # px in microns
CycleTime=0.2 
a_iter_convert=(px**2/(4*CycleTime))*100 
############################################ Load data              
path=[os.path.join(dir_names[i],file_names[i]) for i in range(0,len(file_names))] # Path

locs,info=addon_io.load_locs(path[0]) # Load _picked
props,info_props=addon_io.load_locs(path[1]) # Load _props

#%%
X=locs.copy()
Y=props.copy()
### Unit conversion
Y.a_iter=Y.a_iter*a_iter_convert

############################################ Define criteria for ensemble selection

### Remove 'stuck' particles
D_hp=1
istrue=Y.a_iter > D_hp 

### Duration longer than ...
istrue = (Y.n_locs>=20) & istrue

### Get positives
Y=Y[istrue]
groups=Y.group.unique()
X=X.query('group in @groups')

### Assign diffusion constant to _picked 
X=special.assign_prop_to_picked(Y,X)


#%%
####################################### Plotting
### Render settings
fov=[[0,700],[0,700]]
oversampling=0.5

maps=special.get_trackmap(X,fov,oversampling)


#################################### Number of tracks     
f=plt.figure(1,figsize=[5,5])
f.subplots_adjust(bottom=0,top=1,left=0,right=1)
f.clear()
ax=f.add_subplot(111)
mappable=ax.imshow(maps[0],
                   vmin=3,
                   vmax=22,
                   cmap='jet',
                   origin='lower',
                   label='diffusion_image')
ax.set_facecolor('None')
ax.set_xticks([])
ax.set_yticks([])

scalebar=plt.Rectangle([15,15], # position
                       20/(px/oversampling), # 20um lenght
                       10, # height
                       fc='w',
                       ec='k',
                       )
ax.add_patch(scalebar)


if savefig: plt.savefig(os.path.join(savedir,savename+'_track-map.pdf'))
# Dump
labels, datas, infos, savepath = paper.dump_data_from_fig(f,__file__,'fig02e_lower')
paper.hdf5_get_info(savepath)

f=plt.figure(2,figsize=[1,5])
f.subplots_adjust(bottom=0.0,top=1,left=0.1,right=0.3)
f.clear()
ax=f.add_subplot(111)
plt.colorbar(mappable,
             cax=ax,
             ticks=np.arange(0,21,5)
             )

if savefig: plt.savefig(os.path.join(savedir,savename+'_track-map_colorbar.pdf'),transparent=True)
