# Supplementary material for: Tracking single particles for hours via continuous DNA-mediated fluorophore exchange
Source: Nat Commun. 2021 Jul 21;12:4432. doi: 10.1038/s41467-021-24223-4 (PMC8295357; doi:10.1038/s41467-021-24223-4)
Supplement: Supplementary file 7 — Source Data [file 41467_2021_24223_MOESM7_ESM.zip › z.source-data/main/fig03_FS/e/fig03e.py]

import sys
import os
import importlib
import matplotlib.pyplot as plt
import pandas as pd
import numpy as np

import picasso_addon.io as io
import picasso_addon.paper as paper

import spt.analyze as analyze
import spt.immobile_props as immobprops

importlib.reload(analyze)
importlib.reload(immobprops)
# plt.style.use('~/lbFCS/styles/paper.mplstyle')
plt.style.use(r'C:\Users\flori\Documents\mpi\repos\lbFCS\styles\paper.mplstyle')

############################################################## Parameters
savedir=r'C:\Analysis\p06.SP-tracking\zz.paper\z.source-data\main\fig03_FS\e\plots'
savefig=True
savename='fig03e'

CycleTime=0.2#float(savename.split('_')[3][3:])*1e-3 # Aquisition cycle time [s]
px=0.13 # px size [microns]
# Unit conversion factor from px^2/frame to 1e-2 microns^2/s for diffusion constant
a_iter_convert=(px**2/(4*CycleTime))*100 

############################################################## Define data
dir_names=[]
dir_names.extend([r'C:\Data\p06.SP-tracking\20-01-17_th_slb_L_T21\slb_id169_R1-54#_R1s1-8_40nM_exp200_p114uW_T21_1\multiply_jumps']*2)

file_names=[]
file_names.extend(['slb_id169_R1-54#_R1s1-8_40nM_exp200_p114uW_T21_1_MMStack_Pos0.ome_locs_picked0503_f025s50r4_tmobprops.hdf5'])
file_names.extend(['slb_id169_R1-54#_R1s1-8_40nM_exp200_p114uW_T21_1_MMStack_Pos0.ome_locs_picked0503_f025s50r4_split50_tmobprops.hdf5'])

############################################################# Read in data
#### Create list of paths
path=[os.path.join(dir_names[i],file_names[i]) for i in range(0,len(file_names))]
labels=[i for i in range(0,len(path))]

#### Read in locs
props,info=io.load_locs(path[0])
props_sub,info_sub=io.load_locs(path[1])

#%%
X=props.copy()
Xsub=props_sub.copy()

############################################################## Filtering
### Unit conversion
X.a_iter=X.a_iter*a_iter_convert
Xsub.a_iter=Xsub.a_iter*a_iter_convert

### Remove 'stuck' particles, assuming that diffusion is only governed by localization precision
D_hp=2
istrue=X.a_iter > D_hp
X=X[istrue]

### Only select trajectories longer than ...
Tcrit=120 # in seconds
X=X[X.n_locs>=Tcrit/CycleTime]

### Now reduce Xsub to remaining supgroups
supgroups=X.group.unique()
Xsub=Xsub.query('supgroup in @supgroups')

############################################################## Theoretical broadening
def rel_Derr(N,m): return np.sqrt((2*m)/(3*(N-m)))
N=Xsub.n_locs
Np=Xsub.p_iter
Np[Np>=N]=N-1 # in some cases complete trajectory was fitted
Dsub_relstd=np.mean(rel_Derr(N,Np))

N=X.n_locs
Np=X.p_iter
Np[Np>=N]=N-1 # in some cases complete trajectory was fitted
D_relstd=np.mean(rel_Derr(N,Np))

print('Expected broadening factor: %.1f'%(Dsub_relstd/D_relstd))

############################################################## Plotting
Dlim=[0,11]
Dticks=np.arange(0,11,2)
Dbins=np.linspace(0,20,50)

nlim=[0,1.9]
nbins=np.linspace(0,2,27)

colors=plt.get_cmap('hot')
colors=[colors(i) for i in np.linspace(0.2,0.6,5)]
##############################################################
''' How does the diffusion constant distribution of the full tracks convert into the diffusion contant distribution of the sub-tracks
    ---> Gets broader and a lot of almost stuck subtracks
'''

f=plt.figure(1,figsize=[4,3])
f.subplots_adjust(bottom=0.2,top=0.95,left=0.2,right=0.95)
f.clear()
ax=f.add_subplot(111)

x=X.a_iter
x=x[ (x>Dlim[0]) & (x<=Dlim[1])]
w=np.ones(len(x))*(100/len(x))
full_width=np.std(x)/np.mean(x)
ax.hist(x,
        weights=w,
        bins=Dbins,
        histtype='step',
        lw=2,
        color='tomato',
        label=r'D',
        )

x=Xsub.a_iter
x=x[ (x>Dlim[0]) & (x<=Dlim[1])]
w=np.ones(len(x))*(100/len(x))
sub_width=np.std(x)/np.mean(x)
ax.hist(x,
        weights=w,
        bins=Dbins,
        histtype='step',
        lw=2,
        color='gray',
        label=r'$D_{sub}$',
        )

print('Broadening factor (total): %.1f'%(sub_width/full_width))
print()
ax.legend()
ax.set_xlabel(r'Diffusion constant $[10^{-2} \mu m^2/s]$')
ax.set_xlim(Dlim)
ax.set_xticks(Dticks)
ax.set_yticks(np.arange(0,16,5))

ax.set_ylabel(r'#Trajectories [%]')
ax.set_ylim(0,20)

if savefig: plt.savefig(os.path.join(savedir,savename+'_Ds.pdf'),transparent=True)
### Dump data
labels, datas, infos, savepath = paper.dump_data_from_fig(f,__file__,'fig03e')
paper.hdf5_get_info(savepath)

# ##############################################################
# ''' Diffusion mode?
# '''

# f=plt.figure(2,figsize=[4,4])
# f.subplots_adjust(bottom=0.2,top=0.95,left=0.2,right=0.95)
# f.clear()
# ax=f.add_subplot(111)
# x=X.b_anom
# x=x[ (x>nlim[0]) & (x<=nlim[1])]
# w=np.ones(len(x))*(100/len(x))
# ax.hist(x,
#         weights=w,
#         bins=nbins,
#         histtype='step',
#         lw=2,
#         color='tomato',
#         )
# ax.set_xlabel(r'Diffusion mode')
# ax.set_xlim(nlim)

# ax.set_ylabel(r'#Trajectories [%]')
# # ax.set_yticks(np.arange(0,16,5))

# if savefig: plt.savefig(os.path.join(savedir,savename+'_mode.pdf'),transparent=True)
