# Supplementary material for: Tracking single particles for hours via continuous DNA-mediated fluorophore exchange
Source: Nat Commun. 2021 Jul 21;12:4432. doi: 10.1038/s41467-021-24223-4 (PMC8295357; doi:10.1038/s41467-021-24223-4)
Supplement: Supplementary file 7 — Source Data [file 41467_2021_24223_MOESM7_ESM.zip › z.source-data/README.txt]

Nature Communications: 'Tracking Single Particles for Hours via Continuous DNA-mediated Fluorophore Exchange'

Source data file containing all
    - python scripts for generating plots (.py)
    - plot graphics (.pdf,.png)
    - plot data (.hdf5)
of all figures in both main and supplemtary info.


Plot data can be easily explored with an HDF viewer such as HDFView (https://www.hdfgroup.org/downloads/hdfview/) 
or with the python h5py package (https://docs.h5py.org/en/stable/index.html).

Each .hdf5 file contains a group (eg. ax0, ax1,...) for each axis of the respective figure.
Each group has attributes:
    - ax_id: Axis ID (e.g. ax0,ax1,...)
    - xlim: List containing x-axis limits [xlim_min,xlim_max]
    - ylim: List containing y-axis limits [ylim_min,ylim_max]
    
Each group contains one or multiple datasets as numpy.arrays (https://numpy.org/).
Depending on the dimensions of the array the columns correspond to different data:

    - (N,2): lines, bars, histograms
        - column 0: xdata
        - column 1: ydata
        
    - (N,3): scatter
        - column 0: xdata
        - column 1: ydata
        - column 3: zdata (color)
        
    - (N,4): errorbar
        - column 0: xdata
        - column 1: ydata
        - column 2: yerr_min (as indicated by errorbar)
        - column 3: yerr_max (as indicated by errorbar)
        
    - (N,M): image
        - respective row, column of image
  
