# Supplementary material for: Tracking single particles for hours via continuous DNA-mediated fluorophore exchange
Source: Nat Commun. 2021 Jul 21;12:4432. doi: 10.1038/s41467-021-24223-4 (PMC8295357; doi:10.1038/s41467-021-24223-4)
Supplement: Supplementary file 7 — Source Data [file 41467_2021_24223_MOESM7_ESM.zip › z.source-data/si/si_fig04_FS/c-d/fig04cd.py]

#Script to call spt.immob_props.main() and to checkout single groups
import os
import numpy as np
import matplotlib.pyplot as plt
import matplotlib.gridspec as gridspec

import picasso_addon.io as addon_io
import picasso_addon.paper as paper
import spt.immobile_props as improps

plt.style.use(r'C:\Users\flori\Documents\mpi\repos\lbFCS\styles\paper.mplstyle')

############################################# Load raw data
dir_names=[]
dir_names.extend([r'C:\Data\p06.SP-tracking\20-01-16_immob-th_pseries_livecell\id169_R1-54#_R1s1-8_40nM_exp200_p114uW_T21_1']*2)

file_names=[]
file_names.extend(['id169_R1-54#_R1s1-8_40nM_exp200_p114uW_T21_1_MMStack_Pos0.ome_locs_render_picked_tprops.hdf5'])
file_names.extend(['id169_R1-54#_R1s1-8_40nM_exp200_p114uW_T21_1_MMStack_Pos0.ome_locs_render_picked.hdf5'])

############################################ Set parameters
CycleTime=0.2 #Aquisition cycle time [s]
savedir=r'C:\Analysis\p06.SP-tracking\zz.paper\z.source-data\si\si_fig04_FS\c-d\plots'
savename='fig04'
savefig=True

############################################ Load data              
path=[os.path.join(dir_names[i],file_names[i]) for i in range(0,len(file_names))] # Path

props,info=addon_io.load_locs(path[0]) # Load _props
locs,info=addon_io.load_locs(path[1]) # Load _props
groups=props.group

#%%
g=19
field='photons'
g=groups[g]
picked=locs[locs.group==g]
trace=improps.get_trace(picked,info[0]['Frames'],field=field)

NoFrames=4500
colors=['tomato','cornflowerblue']


f=plt.figure(1,figsize=[6,3])
f.subplots_adjust(bottom=0.2,top=0.95,left=0.15,right=0.95)
f.clear()
gs=gridspec.GridSpec(5,1,figure=f,hspace=0.0,wspace=0.0)

############################################ Trace
ax=f.add_subplot(gs[0:3,:])
ax.plot(trace[:NoFrames],
        color=colors[0],
        lw=1,
        label='plot')
ax.axvline(50,
           ls='--',
           lw=2,
           color='k',
           label='vline',
           )

ax.set_xlim(0,NoFrames)
ax.set_xticks([])
ax.set_ylabel('# Photons x 100')
ax.set_ylim(-200,4200)
ax.set_yticklabels((ax.get_yticks()/100).astype(int))

############################################ Code
ax=f.add_subplot(gs[3:4,:])
bar=trace[:NoFrames].copy()
bar[bar>0]=1
bar=bar*np.arange(0,NoFrames,1)
ax.bar(bar,
       height=1,
       width=1,
       align='edge',
       color=colors[0],
       lw=1,
       label='barcode')
# ax.set_facecolor('lightgray')
ax.set_xlim(0,NoFrames)
ax.set_xticks([])
ax.set_ylim(0,1)
ax.set_yticks([])

############################################ Code compressed
ax=f.add_subplot(gs[4:5,:])
ax.bar([0],
       height=1,
       width=len(picked),
       align='edge',
       color=colors[0],
       lw=1,
       label='occupancy',
       )
ax.axvline(0.2*NoFrames,
           ls='-',
           lw=2,
           color='k',
           label='vline')

# ax.set_facecolor('lightgray')
ax.set_xlabel('Time [Frames]')
ax.set_xlim(0,NoFrames)
ax.set_ylim(0,1)
ax.set_yticks([])

if savefig:
    plt.savefig(os.path.join(savedir,savename+'c.png'),transparent=False)
# Dump
labels, datas, infos, savepath = paper.dump_data_from_fig(f,__file__,'fig04c')
paper.hdf5_get_info(savepath)

f=plt.figure(2,figsize=[6,3])
f.subplots_adjust(bottom=0.2,top=0.95,left=0.15,right=0.95)
f.clear() 
############################################ Trace (zoom start)
ax=f.add_subplot(111)
ax.plot(trace[:50],
        color=colors[0],
        lw=2,
        label='plot',
        )
ax.axvline(5,
           ls='-',
           lw=2,
           color='k',
           label='vline',
           )

ax.set_xlabel('Time [Frames]')
ax.set_xlim(0,49)
ax.set_ylabel('# Photons x 100')
ax.set_yticklabels((ax.get_yticks()/100).astype(int))

if savefig:
    plt.savefig(os.path.join(savedir,savename+'d.pdf'),transparent=True)

# Dump
labels, datas, infos, savepath = paper.dump_data_from_fig(f,__file__,'fig04d')
paper.hdf5_get_info(savepath)
