# Supplementary material for: Tracking single particles for hours via continuous DNA-mediated fluorophore exchange
Source: Nat Commun. 2021 Jul 21;12:4432. doi: 10.1038/s41467-021-24223-4 (PMC8295357; doi:10.1038/s41467-021-24223-4)
Supplement: Supplementary file 7 — Source Data [file 41467_2021_24223_MOESM7_ESM.zip › z.source-data/si/si_fig05_FS/a-c/fig05a_lower.py]

#Script to call spt.immob_props.main() and to checkout single groups
import os
import importlib
import numpy as np
import matplotlib.pyplot as plt

import picasso_addon.io as addon_io
import picasso_addon.paper as paper

import spt.immobile_props as improps
import spt.analyze as analyze
import spt.analytic_expressions as express

importlib.reload(improps)
# plt.style.use('~/lbFCS/styles/paper.mplstyle')
plt.style.use(r'C:\Users\flori\Documents\mpi\repos\lbFCS\styles\paper.mplstyle')

############################################# Define data
dir_names=[]
dir_names.extend([r'C:\Data\p06.SP-tracking\20-01-17_fix_slb_L_T21\id140_L_exp200_p114uW_T21_1']*2)

file_names=[]
file_names.extend(['id140_L_exp200_p114uW_T21_1_MMStack_Pos0.ome_locs_picked_tprops.hdf5'])
file_names.extend(['id140_L_exp200_p114uW_T21_1_MMStack_Pos0.ome_locs_picked.hdf5'])

savedir = r'C:\Analysis\p06.SP-tracking\zz.paper\z.source-data\si\si_fig05_FS\a-c\plots'
savename = 'fig05a_lower'
savefig = True

############################################ Set parameters
CycleTime=0.2 #Aquisition cycle time [s]

############################################ Load data              
path=[os.path.join(dir_names[i],file_names[i]) for i in range(0,len(file_names))] # Path

locs,info=addon_io.load_locs(path[1]) # Load _picked
props,info=addon_io.load_locs(path[0]) # Load _props

#%%
importlib.reload(improps)
importlib.reload(express)
############################################ Select all groups in FOV center area
### Define cirteria for ensemble selection
positives=np.sqrt((props.x-350)**2+(props.y-350)**2)<200 # Center FOV
# positives=positives & (props.n1<2)
### Select groups
groups=props.loc[positives,'group']
### Reduce correspondig _locs to start of measurement
ensemble=locs[(locs.frame<100)]
### Reduce correspondig _locs to ensemble only localizations
ensemble=ensemble.query('group in @groups')

############################################ Analyze
### Try fitting gaussian comb
data=ensemble.photons.values # Net gradient instead of photons yields levels with lower spread
data=data[(data<np.percentile(data,99.9))] # Cut off highest 0.5% values
data=data.reshape(-1,1)
centers_init=np.array([3000,6000])

N,x,y,yopt,fits=analyze.fit_levels(data,centers_init)

print()
print('    --> %i levels detected!'%(N))

############################################ Plotting
### Choose colors
colors=plt.get_cmap('magma')
colors=[colors(i) for i in np.linspace(0,1,6)]
### Scale x and y
x_scaler=1000
y_scaler=100

f=plt.figure(3,figsize=[4,3])
f.subplots_adjust(bottom=0.2,top=0.95,left=0.2,right=0.95)
f.clear()
ax=f.add_subplot(111)

ax.bar(x/x_scaler,
       y/y_scaler,
       width=((x[1]-x[0])*1.1)/x_scaler,
       color='darkgrey',
       align='center',
       label='bar',
       )
ax.axvline(fits[2,0]/x_scaler,ls='--',label='vline')

### Plot of 1 level fit
# ax.plot(x/x_scaler,yopt/y_scaler,'-',c='k',lw=2)

### Plot of N level fit
# for n in range(N):
#     x0=(n+1)*fits[2,N-1]
#     sigma=np.sqrt(n+1)*fits[3,N-1]
#     A=fits[4+n,N-1]
#     yn=express.gauss_1D(x,x0,sigma,A)
#     ax.plot(x/x_scaler,yn/y_scaler,c=colors[n])

ax.set_xlabel('Photons x 1000')
ax.set_xticks(np.arange(0,7,1))
ax.set_xlim(0,7.5)

ax.set_ylabel('#Localizations x 100')
# ax.set_ylim(0,21)
# ax.set_yticks(np.arange(0,21,5))

if savefig: plt.savefig(os.path.join(savedir,savename+'.pdf'),transparent=True)
# Dump
labels, datas, infos, savepath = paper.dump_data_from_fig(f,__file__,'fig05a_lower')
paper.hdf5_get_info(savepath)
