# Supplementary material for: Tracking single particles for hours via continuous DNA-mediated fluorophore exchange
Source: Nat Commun. 2021 Jul 21;12:4432. doi: 10.1038/s41467-021-24223-4 (PMC8295357; doi:10.1038/s41467-021-24223-4)
Supplement: Supplementary file 7 — Source Data [file 41467_2021_24223_MOESM7_ESM.zip › z.source-data/si/si_fig05_FS/a-c/fig05b_fig05a_upper.py]

#Script to call spt.immob_props.main() and to checkout single groups
import os
import importlib
import numpy as np
import matplotlib.pyplot as plt

import picasso_addon.io as addon_io
import picasso_addon.paper as paper
import spt.immobile_props as improps
import spt.analyze as analyze
import spt.analytic_expressions as express

plt.style.use(r'C:\Users\flori\Documents\mpi\repos\lbFCS\styles\paper.mplstyle')

############################################# Define data
dir_names=[]
dir_names.extend([r'C:\Data\p06.SP-tracking\20-01-16_immob-th_pseries_livecell\id169_R1-54#_R1s1-8_40nM_exp200_p114uW_T21_1']*2)

file_names=[]
file_names.extend(['id169_R1-54#_R1s1-8_40nM_exp200_p114uW_T21_1_MMStack_Pos0.ome_locs_render_picked_tprops.hdf5'])
file_names.extend(['id169_R1-54#_R1s1-8_40nM_exp200_p114uW_T21_1_MMStack_Pos0.ome_locs_render_picked.hdf5'])

############################################ Set parameters
CycleTime=0.2 #Aquisition cycle time [s]
savedir=r'C:\Analysis\p06.SP-tracking\zz.paper\z.source-data\si\si_fig05_FS\a-c\plots'
savename='fig05'
savefig=True

############################################ Load data              
path=[os.path.join(dir_names[i],file_names[i]) for i in range(0,len(file_names))] # Path

locs,info=addon_io.load_locs(path[1]) # Load _picked
props,info=addon_io.load_locs(path[0]) # Load _props

#%%
field='photons'
# field='net_gradient'

############################################
''' Select group for plotting of trace
'''
############################################
g=1569
picked=locs[locs.group==g]
trace=improps.get_trace(picked,info[0]['Frames'],field=field)

############################################
''' Detect levels in histogram
'''
############################################ Filter props&locs to center and to first frames
### Define criteria for ensemble selection
positives=np.sqrt((props.x-350)**2+(props.y-350)**2)<100 # Center FOV
### Select groups
groups=props.loc[positives,'group']
### Reduce correspondig _locs to start of measurement
ensemble=locs[(locs.frame>=0) & (locs.frame < 1500)]
### Reduce correspondig _locs to ensemble only localizations
ensemble=ensemble.query('group in @groups')

############################################ Analyze for levels
### Try fitting gaussian comb
data=ensemble.loc[:,field].values
data=data[(data<np.percentile(data,99.2))] # Cut off highest 0.5% values
data=data.reshape(-1,1)
centers_init=np.array([3000,6000])/3
N,x,y,yopt,fits=analyze.fit_levels(data,centers_init)
print()
print('    --> %i levels detected!'%(N))

############################################
''' Plotting
'''
############################################
### Choose colors
colors=plt.get_cmap('Oranges')
colors=[colors(i) for i in np.linspace(0.3,1,6)]
### Scale x and y
x_scaler=1000
y_scaler=1000
### Levels for trace
x0=fits[2,N-1]
levels=np.arange(x0,5.1*x0,x0)/x_scaler

############################################ Level histogram of ensemble
f=plt.figure(3,figsize=[4,3])
f.subplots_adjust(bottom=0.2,top=0.95,left=0.2,right=0.95)
f.clear()
ax=f.add_subplot(111)

ax.bar(x/x_scaler,
       y/y_scaler,
       width=((x[1]-x[0])*1.1)/x_scaler,
       color='darkgrey',
       align='center',
       label='bar',
       )
ax.plot(x/x_scaler,yopt/y_scaler,'-',c='k',lw=2,label='Fit')
labels=['N=%i'%k for k in range(1,7)]
i=0
for n in range(N):
    x0=(n+1)*fits[2,N-1]
    sigma=np.sqrt(n+1)*fits[3,N-1]
    A=fits[4+n,N-1]
    yn=express.gauss_1D(x,x0,sigma,A)
    ax.plot(x/x_scaler,yn/y_scaler,c=colors[n],lw=1.5,label=labels[i])
    i+=1

ax.set_xlabel('Photons x 1000')
ax.set_xlim(0,7.5)
ax.set_xticks(np.arange(0,7.1,1))

ax.set_ylabel('#Localizations x 1000')
# ax.set_ylim(0,21)
# ax.set_yticks(np.arange(0,21,5))
ax.legend(ax.lines,[l._label for l in ax.lines])

if savefig:
    plt.savefig(os.path.join(savedir,savename+'a_upper.pdf'),transparent=True)
# Dump
labels, datas, infos, savepath = paper.dump_data_from_fig(f,__file__,'fig05a_upper')
paper.hdf5_get_info(savepath)

#%%
######################################## Trace of single group

f=plt.figure(1,figsize=[5,3])
f.subplots_adjust(bottom=0.2,top=0.95,left=0.12,right=0.95)
f.clear()
ax=f.add_subplot(111)
ax.plot(np.arange(0,len(trace),1)*CycleTime,
        trace/1000,
        c='tomato',
        lw=2,
        label='plot')
ax.axhline(0,ls='--',lw=2,c='k',label='hline0')


    

ax.set_xlim(800,1000)
ax.set_xticklabels((ax.get_xticks()-600).astype(int))
ax.set_xlabel('Time (s)')

ax.set_ylim(-0.3,4.5)
ax.set_ylabel('#Photons x1000')

for i,l in enumerate(levels[:-1]):
    ax.axhline(l,
               ls='--',
               c=colors[i],
               lw=1.5,
               label='hline%i'%(i+1))
if savefig:
    plt.savefig(os.path.join(savedir,savename+'b_right.pdf'),transparent=True)
# Dump
labels, datas, infos, savepath = paper.dump_data_from_fig(f,__file__,'fig05b_right')
paper.hdf5_get_info(savepath)

#%%
######################################## HPhoton histogram of single group
f=plt.figure(2,figsize=[4,3])
f.subplots_adjust(bottom=0.2,top=0.95,left=0.2,right=0.95)
f.clear()
ax=f.add_subplot(111)
ax.hist(picked[(picked.frame>3000)& (picked.frame<9000)].photons,
        bins=np.linspace(0,4.5*x_scaler,65),
        fc='darkgrey',
        label='bar',
        )

for i,l in enumerate(levels[:-1]):
    ax.axvline(l*x_scaler,
               ls='--',
               c=colors[i],
               lw=1.5,
               label='vline%i'%(i+1))

ax.set_xlabel('#Localizations')
ax.set_xticks(np.arange(0,7.1*x_scaler,x_scaler))
ax.set_xticklabels(np.arange(0,7.1,1,dtype=np.int8))
ax.set_xlim(-0.1*x_scaler,4.8*x_scaler)

ax.set_ylabel('#Photons x1000')

if savefig:
    plt.savefig(os.path.join(savedir,savename+'b_left.pdf'),transparent=True)
# Dump
labels, datas, infos, savepath = paper.dump_data_from_fig(f,__file__,'fig05b_left')
paper.hdf5_get_info(savepath)
