# Supplementary material for: Tracking single particles for hours via continuous DNA-mediated fluorophore exchange
Source: Nat Commun. 2021 Jul 21;12:4432. doi: 10.1038/s41467-021-24223-4 (PMC8295357; doi:10.1038/s41467-021-24223-4)
Supplement: Supplementary file 7 — Source Data [file 41467_2021_24223_MOESM7_ESM.zip › z.source-data/si/si_fig06_JS/b/si_fig06b.py]

#################################################### Load packages
import matplotlib.pyplot as plt #plotting
import os #platform independent paths
import pandas as pd 
import picasso_addon.paper as paper

plt.style.use(r'C:\Users\Johannes Stein\lbFCS\styles\paper.mplstyle')

############################################# Parameters
savedir=r'C:\Analysis\p06.SP-tracking\z.source-data_777\si\si_fig06\b\plots'
savefig=True
############################################################## Define data paths
labels=[]
########## Buffer L T21 @3mM MgCl2 + 150 NaCl
### exp200

labels.extend(['Cy3B_TH_L21_exp200_p038uW'])
labels.extend(['Cy3B_TH_L21_exp200_p114uW'])
labels.extend(['Cy3B_TH_L21_exp200_p250uW'])

# labels.extend(['Cy3B_TH_B21_exp200_p038uW'])
# labels.extend(['Cy3B_TH_B21_exp200_p114uW'])
# labels.extend(['Cy3B_TH_B21_exp200_p250uW'])

                            
dir_names=[r'C:\Analysis\p06.SP-tracking\immobile\z.datalog']*len(labels)
############################################################## Read in data
#### Load & Sorting
path=[os.path.join(dir_names[i],labels[i]+'_stats.h5') for i in range(0,len(labels))]
X=pd.concat([pd.read_hdf(p,key='result') for p in path])

X.sort_index(axis=0,ascending=True, inplace=True)
X.sort_index(axis=1,ascending=True, inplace=True)
# X.replace('R1-36#:R1s1-8:40nM','TH',inplace=True)
#%%
exp=200
samples=['L21']

# samples=['L21','B21']
colors=['tomato','steelblue','k','magenta']

#%%
############################################################## Plotting t>=T: Number of tracks 
field='Tn=5e-01'
legend=['L', 'B']
### Prep data
y=X.groupby(['buffer','power']).mean()[field]*exp*1e-3
yerr=X.groupby(['buffer','power']).std()[field]*exp*1e-3
# yerr.loc[:]=[0.08]*3+[0.3]*3
x=[10,30,65]
# boost=(y['TH']/y['5T']).values

### Plot
f=plt.figure(2,figsize=[4,3])
f.subplots_adjust(bottom=0.2,top=0.95,left=0.2,right=0.95)
f.clear()
ax=f.add_subplot(111)

for i,s in enumerate(samples):
    ax.errorbar(x,
                y.loc[s],
                yerr=yerr.loc[s],
                fmt='o-',
                lw=1.5,
                color=colors[i],
                label=legend[i],
                )

# for i,b in enumerate(boost):
    # ax.annotate('x%i'%(b),(x[i],y['TH'].values[i]/6),ha='center')

ax.set_xlim(0,72)
ax.set_xlabel('Irradiance (W/$cm^{2}$)')

ax.set_yscale('log')
ax.set_ylim(50,2000)
ax.set_ylabel(r'$T_{1/2}$ (s)')

ax.legend()

if savefig:
    plt.savefig(os.path.join(savedir,'si_fig06b_TH.pdf'),transparent=True)
### Dump data into hdf5
label, data, info, path = paper.dump_data_from_fig(f,__file__,'si_fig06b_TH')

#%%
### Get info about hdf5
paper.hdf5_get_info(path)
ds = paper.hdf5_load_dataset(path,'ax0/L')
