# Supplementary material for: Tracking single particles for hours via continuous DNA-mediated fluorophore exchange
Source: Nat Commun. 2021 Jul 21;12:4432. doi: 10.1038/s41467-021-24223-4 (PMC8295357; doi:10.1038/s41467-021-24223-4)
Supplement: Supplementary file 7 — Source Data [file 41467_2021_24223_MOESM7_ESM.zip › z.source-data/si/si_fig08_FS/a/fig08a_lower.py]

import os
import numpy as np
import matplotlib.pyplot as plt
import matplotlib as mpl

import picasso_addon.io as addon_io
import picasso_addon.paper as paper

plt.style.use(r'C:\Users\flori\Documents\mpi\repos\lbFCS\styles\paper.mplstyle')

############################################# Define data
dir_names=[]
dir_names.extend([r'C:\Data\p06.SP-tracking\20-01-17_th_slb_L_T21\slb_id169_R1-54#_R1s1-8_40nM_exp200_p038uW_T21_1']*2)

file_names=[]
file_names.extend(['slb_id169_R1-54#_R1s1-8_40nM_exp200_p038uW_T21_1_MMStack_Pos0.ome_locs_picked0503_tmobprops.hdf5'])
file_names.extend(['slb_id169_R1-54#_R1s1-8_40nM_exp200_p038uW_T21_1_MMStack_Pos0.ome_locs_picked0503.hdf5'])

############################################ Set parameters
savedir=r'C:\Analysis\p06.SP-tracking\zz.paper\z.source-data\si\si_fig08_FS\a\plots'
savename='fig08a_lower'
savefig=True

CycleTime=0.2
############################################ Load data              
path=[os.path.join(dir_names[i],file_names[i]) for i in range(0,len(file_names))] # Path

locs,info=addon_io.load_locs(path[1]) # Load _picked
props,info=addon_io.load_locs(path[0]) # Load _props

#%%
X=locs.copy()
Y=props.copy()

############################################ Filter & Query

### Remove 'stuck' particles i.e. diffusion constant lower than LocPrec
Dcrit=(Y.lpx.mean()+Y.lpy.mean())/2
istrue=Y.a_iter>=Dcrit

### Center FOV
istrue=(np.sqrt((Y.x-350)**2+(Y.y-350)**2)<200) & istrue 

### Query props
Y=Y[istrue]

### Query props for N longest tracks
N=16
Y=Y.nlargest(N,'len')
groups=Y.group.values
Y=Y.query('group in @groups')

### Query picked for N longest tracks
X=X.query('group in @groups')


############################################ Plotting
### Choose colors
colors=plt.get_cmap('magma')
colors=[colors(i) for i in np.linspace(0.1,0.9,len(groups))] # By group ID

### Define shift of tracks
width=90
x_shift=np.array([0,1,2,3]*4)*width
y_shift=np.array([0]*4+[1]*4+[2]*4+[3]*4)*width

############################################ Trace
f=plt.figure(1,figsize=[7,7])
f.subplots_adjust(bottom=0,top=1,left=0.,right=1)
f.clear()
ax=f.add_subplot(111)
f.set_facecolor('k')
for i,g in enumerate(groups[::-1]):
    ### Get tracks
    istrue=X.group==g
    x=X.loc[istrue,'x']
    y=X.loc[istrue,'y']
    colors=np.ones(len(x))*len(x)*CycleTime
    
    ### Shift
    x-=x.mean()-x_shift[i]
    y-=y.mean()-y_shift[i]
    ### Plot
    mapp=ax.scatter(x,
                    y,
                    s=20,
                    c=colors,
                    marker='o',
                    cmap='jet',
                    vmin=10,
                    vmax=1000,
                    norm=mpl.colors.LogNorm(),
                    label='scatter%i'%i,
                    )
    ax.plot(x,
            y,
            '-',
            lw=0.25,
            color='k',
            label='plot%i'%i,
            )
    ax.axhline(y.mean(),c='w',ls='--',lw=0.2,label='hline%i'%i)
    ax.axvline(x.mean(),c='w',ls='--',lw=0.2,label='vline%i'%i)

ax.set_xlim(-70,350)
ax.set_ylim(-70,350)    
scalebar=plt.Rectangle((-60,-60), # position
                        10/0.13, # 5um lenght
                        10, # height
                        color='w',
                        )
ax.add_patch(scalebar)

if savefig:
    plt.savefig(os.path.join(savedir,savename+'.png'),transparent=True)

# Dump
labels, datas, infos, savepath = paper.dump_data_from_fig(f,__file__,'fig08a_lower')
paper.hdf5_get_info(savepath)


############################################ Colorbar
f=plt.figure(2,figsize=[1,7])
f.subplots_adjust(bottom=0.02,top=0.98,left=0.,right=0.5)
f.clear()
ax=f.add_subplot(111)
plt.colorbar(mapp,
             cax=ax,
              ticks=[10,100,240,1000]
             )

if savefig:
    plt.savefig(os.path.join(savedir,savename+'_colorbar.png'),transparent=True)
