# Supplementary material for: Tracking single particles for hours via continuous DNA-mediated fluorophore exchange
Source: Nat Commun. 2021 Jul 21;12:4432. doi: 10.1038/s41467-021-24223-4 (PMC8295357; doi:10.1038/s41467-021-24223-4)
Supplement: Supplementary file 7 — Source Data [file 41467_2021_24223_MOESM7_ESM.zip › z.source-data/si/si_fig10_FS/c/fig10c.py]

#Script to call spt.immob_props.main() and to checkout single groups
import os
import numpy as np
import matplotlib.pyplot as plt
import pandas as pd

import picasso_addon.io as addon_io
import picasso_addon.paper as paper
import trackpy as tp

plt.style.use(r'C:\Users\flori\Documents\mpi\repos\lbFCS\styles\paper.mplstyle')

############################################# Define data
dir_names=[]
dir_names.extend([r'C:\Data\p06.SP-tracking\20-01-17_th_slb_L_T21\slb_id169_R1-54#_R1s1-8_40nM_exp200_p250uW_T21_1']*3)

file_names=[]
file_names.extend(['slb_id169_R1-54#_R1s1-8_40nM_exp200_p250uW_T21_1_MMStack_Pos0.ome_locs.hdf5'])
file_names.extend(['slb_id169_R1-54#_R1s1-8_40nM_exp200_p250uW_T21_1_MMStack_Pos0.ome_locs_picked0503.hdf5'])
file_names.extend(['slb_id169_R1-54#_R1s1-8_40nM_exp200_p250uW_T21_1_MMStack_Pos0.ome_locs_picked0503_tmobprops.hdf5'])

############################################ Set parameters
savedir=r'C:\Analysis\p06.SP-tracking\zz.paper\z.source-data\si\si_fig10_FS\c\plots'
savename='fig10c'
savefig=True

px=0.13 # px in microns
CycleTime=0.2 
a_iter_convert=(px**2/(4*CycleTime))*100
############################################ Load data              
path=[os.path.join(dir_names[i],file_names[i]) for i in range(0,len(file_names))] # Path

locs,info=addon_io.load_locs(path[0]) # Load _locs
picked,info=addon_io.load_locs(path[1]) # Load _picked
props,info=addon_io.load_locs(path[2]) # Load _props

############################################ Get nearest neighbors in first 100 frames
prox=pd.concat([tp.proximity(locs.loc[locs.frame==f,:]) for f in range(100)])
within_sr=np.sum(prox<=5)*(100/len(prox))

#%%
bins=np.arange(0,45,1)

############################################ Nearest neighbor
f=plt.figure(1,figsize=[4,3])
f.subplots_adjust(bottom=0.2,top=0.95,left=0.2,right=0.95)
f.clear()
ax=f.add_subplot(111)
ax.hist(prox.proximity,
        bins=bins,
        fc='tomato',
        label='hist')
ax.axvline(5,lw=2,ls='--',label='_nolegend_')
ax.text(30,
        ax.get_ylim()[1]*0.5,
        '%i'%within_sr+r' %',
        fontsize=16)

ax.legend(loc='upper right',labels=[r'65 $W/cm^2$'])
ax.set_xlabel('Nearest neighbor distance [px]')
ax.set_ylabel('# Localizations x 1000')
ax.set_yticklabels((ax.get_yticks()/1000).astype(int))

if savefig: plt.savefig(os.path.join(savedir,savename+'.pdf'),transparent=True)
# Dump
labels, datas, infos, savepath = paper.dump_data_from_fig(f,__file__,'fig10c')
paper.hdf5_get_info(savepath)
