# Supplementary material for: Tracking single particles for hours via continuous DNA-mediated fluorophore exchange
Source: Nat Commun. 2021 Jul 21;12:4432. doi: 10.1038/s41467-021-24223-4 (PMC8295357; doi:10.1038/s41467-021-24223-4)
Supplement: Supplementary file 7 — Source Data [file 41467_2021_24223_MOESM7_ESM.zip › z.source-data/si/si_fig11_FS/a-c/fig11a_lower.py]

#Script to call spt.immob_props.main() and to checkout single groups
import os
import numpy as np
import matplotlib.pyplot as plt

import picasso_addon.io as addon_io
import picasso_addon.paper as paper
import spt.analyze as analyze

plt.style.use(r'C:\Users\flori\Documents\mpi\repos\lbFCS\styles\paper.mplstyle')

############################################# Define data
dir_names=[]
dir_names.extend([r'C:\Data\p06.SP-tracking\20-01-17_fix_slb_L_T21\slb_id140_L_exp200_p250uW_T21_1']*2)

file_names=[]
file_names.extend(['slb_id140_L_exp200_p250uW_T21_1_MMStack_Pos0.ome_locs_picked0503_tmobprops.hdf5'])
file_names.extend(['slb_id140_L_exp200_p250uW_T21_1_MMStack_Pos0.ome_locs_picked0503.hdf5'])

############################################ Set parameters
savedir=r'C:\Analysis\p06.SP-tracking\zz.paper\z.source-data\si\si_fig11_FS\a-c\plots'
savename='fig11a_lower'
savefig=True

px=0.13 # px in microns
CycleTime=0.2 
a_iter_convert=(px**2/(4*CycleTime))*100
############################################ Load data              
path=[os.path.join(dir_names[i],file_names[i]) for i in range(0,len(file_names))] # Path

locs,info=addon_io.load_locs(path[1]) # Load _picked
props,info=addon_io.load_locs(path[0]) # Load _props

#%%

field='photons'
# field='net_gradient'

############################################
''' Detect levels in histogram
'''
############################################ Filter props&locs to center and to first frames
### Define criteria for ensemble selection
# Center FOV
istrue = np.sqrt((props.x-350)**2+(props.y-350)**2)<200 # Center FOV

# Remove 'stuck' particles
D_hp = 1/a_iter_convert
istrue = istrue & props.a_iter > D_hp

# Select for trajectory n_locs
istrue = istrue & (props.n_locs>10)

### Select groups
groups=props.loc[istrue,'group'].values

### Reduce correspondig _locs to start of measurement
ensemble=locs[(locs.frame<40)]
### Reduce correspondig _locs to ensemble only localizations
ensemble=ensemble.query('group in @groups')

############################################ Analyze for levels
### Try fitting gaussian comb
data=ensemble.loc[:,field].values
data=data[(data<np.percentile(data,99.9))] # Cut off highest 0.5% values
data=data.reshape(-1,1)
centers_init=np.array([3000,6000])/3
N,x,y,yopt,fits=analyze.fit_levels(data,centers_init)
print()
print('    --> %i levels detected!'%(N))


LocPrec=np.sqrt((ensemble.lpx**2+ensemble.lpy**2))
LocPrec=np.median(LocPrec)*130
MedPhot=np.median(ensemble.photons)

############################################
''' Plotting
'''
############################################
### Choose colors
colors=plt.get_cmap('magma')
colors=[colors(i) for i in np.linspace(0.4,0.8,6)]
### Scale x and y
x_scaler=1000
y_scaler=10
### Levels for trace
x0=fits[2,N-1]
x0=1800.42
levels=np.arange(x0,6.1*x0,x0)/x_scaler

############################################ Level histogram
f=plt.figure(3,figsize=[4,3])
f.subplots_adjust(bottom=0.2,top=0.95,left=0.2,right=0.95)
f.clear()
ax=f.add_subplot(111)

ax.bar(x/x_scaler,
       y/y_scaler,
       width=((x[1]-x[0])*1.1)/x_scaler,
       color='darkgrey',
       align='center',
       label='hist',
       )


ax.axvline(levels[0],
           ls='--',
           c='k',
           lw=1.5,
           label='vline')
    
ax.set_xlabel('Photons x 1000')
ax.set_xlim(0,15)
ax.set_xticks(np.arange(0,15.1,2))

ax.set_ylabel('#Localizations x10')
ax.set_ylim(0,38)
ax.set_yticks(np.arange(0,40,10))

if savefig:
    plt.savefig(os.path.join(savedir,savename+'.pdf'),transparent=True)
# Dump
labels, datas, infos, savepath = paper.dump_data_from_fig(f,__file__,'fig11a_lower')
paper.hdf5_get_info(savepath)
