# Supplementary material for: Tracking single particles for hours via continuous DNA-mediated fluorophore exchange
Source: Nat Commun. 2021 Jul 21;12:4432. doi: 10.1038/s41467-021-24223-4 (PMC8295357; doi:10.1038/s41467-021-24223-4)
Supplement: Supplementary file 7 — Source Data [file 41467_2021_24223_MOESM7_ESM.zip › z.source-data/si/si_fig11_FS/a-c/fig11a_upper_fig11bc.py]

#Script to call spt.immob_props.main() and to checkout single groups
import os
import numpy as np
import matplotlib.pyplot as plt

import picasso_addon.io as addon_io
import picasso_addon.paper as paper
import spt.immobile_props as improps
import spt.analyze as analyze
import spt.analytic_expressions as express

plt.style.use(r'C:\Users\flori\Documents\mpi\repos\lbFCS\styles\paper.mplstyle')

############################################# Define data
dir_names=[]
dir_names.extend([r'C:\Data\p06.SP-tracking\20-01-17_th_slb_L_T21\slb_id169_R1-54#_R1s1-8_40nM_exp200_p250uW_T21_1']*2)

file_names=[]
file_names.extend(['slb_id169_R1-54#_R1s1-8_40nM_exp200_p250uW_T21_1_MMStack_Pos0.ome_locs_picked0503_tmobprops.hdf5'])
file_names.extend(['slb_id169_R1-54#_R1s1-8_40nM_exp200_p250uW_T21_1_MMStack_Pos0.ome_locs_picked0503.hdf5'])

############################################ Set parameters
savedir=r'C:\Analysis\p06.SP-tracking\zz.paper\z.source-data\si\si_fig11_FS\a-c\plots'
savename='fig11'
savefig=True

px=0.13 # px in microns
CycleTime=0.2 
a_iter_convert=(px**2/(4*CycleTime))*100
############################################ Load data              
path=[os.path.join(dir_names[i],file_names[i]) for i in range(0,len(file_names))] # Path

locs,info=addon_io.load_locs(path[1]) # Load _picked
props,info=addon_io.load_locs(path[0]) # Load _props

#%%

field='photons'
# field='net_gradient'

############################################
''' Detect levels in histogram
'''
############################################ Filter props&locs to center and to first frames
### Define criteria for ensemble selection
# Center FOV
istrue = np.sqrt((props.x-350)**2+(props.y-350)**2)<200 # Center FOV

# Remove 'stuck' particles
D_hp = 1/a_iter_convert
istrue = istrue & props.a_iter > D_hp

# Select for trajectory n_locs
istrue = istrue & (props.n_locs>100)

### Select groups
groups=props.loc[istrue,'group'].values

### Reduce correspondig _locs to start of measurement
ensemble=locs[(locs.frame<1000)]
### Reduce correspondig _locs to ensemble only localizations
ensemble=ensemble.query('group in @groups')

############################################
''' Select group for plotting of trace
'''
############################################
g=74
g=95
g=99

### Select groups
istrue = (props.n_locs>300)& (props.n_locs<=400)
groups=props.loc[istrue,'group'].values

g=groups[g]
picked=locs[locs.group==g]
trace=improps.get_trace(picked,info[0]['Frames'],field=field)

############################################ Analyze for levels
### Try fitting gaussian comb
data=ensemble.loc[:,field].values
data=data[(data<np.percentile(data,99.2))] # Cut off highest 0.5% values
data=data.reshape(-1,1)
centers_init=np.array([2e3,4e3])
N,x,y,yopt,fits=analyze.fit_levels(data,centers_init)
print()
print('    --> %i levels detected!'%(N))


LocPrec=np.sqrt((ensemble.lpx**2+ensemble.lpy**2))
LocPrec=np.median(LocPrec)*130
MedPhot=np.median(ensemble.photons)

############################################
''' Plotting
'''
############################################
### Choose colors
colors=plt.get_cmap('Oranges')
colors=[colors(i) for i in np.linspace(0.3,1,6)]

### Scale x and y
x_scaler=1000
y_scaler=100

### Levels for trace
x0=fits[2,N-1]
levels=np.arange(x0,5.1*x0,x0)/x_scaler

############################################ Level histogram ensemble
f=plt.figure(3,figsize=[4,3])
f.subplots_adjust(bottom=0.2,top=0.95,left=0.2,right=0.95)
f.clear()
ax=f.add_subplot(111)

ax.bar(x/x_scaler,
       y/y_scaler,
       width=((x[1]-x[0])*1.1)/x_scaler,
       color='darkgrey',
       align='center',
       label='bar',
       )
ax.plot(x/x_scaler,yopt/y_scaler,'-',c='k',lw=2,label='Fit')

labels=['N=%i'%k for k in range(1,7)]
for n in range(N):
    x0=(n+1)*fits[2,N-1]
    sigma=np.sqrt(n+1)*fits[3,N-1]
    A=fits[4+n,N-1]
    yn=express.gauss_1D(x,x0,sigma,A)
    ax.plot(x/x_scaler,yn/y_scaler,c=colors[n],lw=1.5,label=labels[n])

ax.axvline(levels[0],
           ls='--',
           c='k',
           lw=1.5,
           label='vline')

ax.legend([l for i,l in enumerate(ax.lines) if i !=7],
          [l._label for i,l in enumerate(ax.lines) if i !=7])

ax.set_xlabel('Photons x 1000')
ax.set_xlim(0,15)
ax.set_xticks(np.arange(0,15.1,2))

ax.set_ylabel('#Localizations x 100')
ax.set_ylim(0,24.9)
# ax.set_yticks(np.arange(0,16,3))

if savefig:
    plt.savefig(os.path.join(savedir,savename+'a_upper.pdf'),transparent=True)
# Dump
labels, datas, infos, savepath = paper.dump_data_from_fig(f,__file__,'fig11a_upper')
paper.hdf5_get_info(savepath)

############################################ Trace
f=plt.figure(1,figsize=[5,3])
f.subplots_adjust(bottom=0.2,top=0.95,left=0.12,right=0.95)
f.clear()
ax=f.add_subplot(111)
ax.plot(np.arange(0,len(trace),1)*CycleTime,
        trace/1000,
        c='r',
        lw=2,
        label='plot')
ax.axhline(0,ls='--',lw=2,c='k',label='hline0')


for i,l in enumerate(levels):
    ax.axhline(l,
               ls='--',
               c=colors[i],
               lw=1.5,
               label='hline%i'%(i+1))
    
ax.set_xlabel('Time (s)')
xmin=props.loc[props.group==g,'min_frame'].values*CycleTime
xmax=props.loc[props.group==g,'max_frame'].values*CycleTime
ax.set_xlim(xmin,xmax)
ax.set_xticks(np.arange(xmin,xmax,20))
ax.set_xticklabels(np.arange(0,xmax-xmin,20).astype(int))

ax.set_ylabel('#Photons x1000')
ax.set_ylim(-0.7,10)

if savefig:
    plt.savefig(os.path.join(savedir,savename+'b.pdf'),transparent=True)

# Dump
labels, datas, infos, savepath = paper.dump_data_from_fig(f,__file__,'fig11b')
paper.hdf5_get_info(savepath)

############################################ Level histogram individual
f=plt.figure(2,figsize=[4,3])
f.subplots_adjust(bottom=0.2,top=0.95,left=0.2,right=0.95)
f.clear()
ax=f.add_subplot(111)

ax.hist(picked.photons/x_scaler,
        bins=np.linspace(0,10,40),
        color='darkgrey',
        label='hist')

for i,l in enumerate(levels):
    ax.axvline(l,
               ls='--',
               c=colors[i],
               lw=1.5,
               label='vline%i'%(i+1))

ax.set_xlabel('Photons x 1000')
ax.set_xlim(0,10)
ax.set_xticks(np.arange(0,11.1,2))

ax.set_ylabel('#Localizations')
# ax.set_ylim(0,24.9)
# ax.set_yticks(np.arange(0,16,3))

if savefig:
    plt.savefig(os.path.join(savedir,savename+'c.pdf'),transparent=True)
    labels, datas, infos, savepath = paper.dump_data_from_fig(f,__file__,'fig11c')
paper.hdf5_get_info(savepath)
