# Supplementary material for: Tracking single particles for hours via continuous DNA-mediated fluorophore exchange
Source: Nat Commun. 2021 Jul 21;12:4432. doi: 10.1038/s41467-021-24223-4 (PMC8295357; doi:10.1038/s41467-021-24223-4)
Supplement: Supplementary file 7 — Source Data [file 41467_2021_24223_MOESM7_ESM.zip › z.source-data/si/si_fig12_FS/a-b/fig12ab.py]

import os
import matplotlib.pyplot as plt
import numpy as np

import picasso_addon.io as io
import picasso_addon.paper as paper

plt.style.use(r'C:\Users\flori\Documents\mpi\repos\lbFCS\styles\paper.mplstyle')

############################################################## Parameters
savedir=r'C:\Analysis\p06.SP-tracking\zz.paper\z.source-data\si\si_fig12_FS\a-b\plots'
savename='fig12'
savefig=True


CycleTime=0.2#float(savename.split('_')[3][3:])*1e-3 # Aquisition cycle time [s]
px=0.13 # px size [microns]
# Unit conversion factor from px^2/frame to 1e-2 microns^2/s for diffusion constant
a_iter_convert=(px**2/(4*CycleTime))*100 

############################################################## Define data
dir_names=[]
dir_names.extend([r'C:\Data\p06.SP-tracking\20-01-17_th_slb_L_T21\slb_id169_R1-54#_R1s1-8_40nM_exp200_p114uW_T21_1'])
dir_names.extend([r'C:\Data\p06.SP-tracking\20-01-17_th_slb_L_T21\slb_id169_R1-54#_R1s1-8_40nM_exp200_p114uW_T21_1'])
file_names=[]
file_names.extend(['slb_id169_R1-54#_R1s1-8_40nM_exp200_p114uW_T21_1_MMStack_Pos0.ome_locs_picked0503_tmobprops.hdf5'])
file_names.extend(['slb_id169_R1-54#_R1s1-8_40nM_exp200_p114uW_T21_1_MMStack_Pos0.ome_locs_picked0503_split25_tmobprops.hdf5'])

############################################################# Read in data
#### Create list of paths
path=[os.path.join(dir_names[i],file_names[i]) for i in range(0,len(file_names))]
labels=[i for i in range(0,len(path))]

#### Read in locs
props,info=io.load_locs(path[0])
props_sub,info_sub=io.load_locs(path[1])

#%%
X=props.copy()
Xsub=props_sub.copy()

############################################################## Filtering
### Unit conversion
X.a_iter=X.a_iter*a_iter_convert
Xsub.a_iter=Xsub.a_iter*a_iter_convert

### Remove 'stuck' particles, assuming that diffusion is only governed by localization precision
D_hp=1
istrue=X.a_iter > D_hp
X=X[istrue]

### Only select trajectories longer than ...
Tcrit=120 # in seconds
X=X[X.len>=Tcrit/CycleTime]

### Now reduce Xsub to remaining supgroups
supgroups=X.group.unique()
Xsub=Xsub.query('supgroup in @supgroups')

############################################################## Theoretical broadening
def rel_Derr(N,m): return np.sqrt((2*m)/(3*(N-m)))
N=Xsub.n_locs
Np=Xsub.p_iter
Np[Np>=N]=N-1 # in some cases complete trajectory was fitted
Dsub_relstd=np.mean(rel_Derr(N,Np))

N=X.n_locs
Np=X.p_iter
Np[Np>=N]=N-1 # in some cases complete trajectory was fitted
D_relstd=np.mean(rel_Derr(N,Np))

print('Expected broadening factor: %.1f'%(Dsub_relstd/D_relstd))

############################################################## Plotting
Dlim=[0,11]
Dticks=np.arange(0,11,2)
Dbins=np.linspace(0,20,50)

colors=plt.get_cmap('hot')
colors=[colors(i) for i in np.linspace(0.2,0.6,5)]
##############################################################
''' How does the diffusion constant distribution of the full tracks convert into the diffusion contant distribution of the sub-tracks
    ---> Gets broader and a lot of almost stuck subtracks
'''

f=plt.figure(1,figsize=[4,3])
f.subplots_adjust(bottom=0.2,top=0.95,left=0.2,right=0.95)
f.clear()
ax=f.add_subplot(111)

x=X.a_iter
x=x[ (x>Dlim[0]) & (x<=Dlim[1])]
w=np.ones(len(x))*(100/len(x))
full_width=np.std(x)/np.mean(x)
ax.hist(x,
        weights=w,
        bins=Dbins,
        histtype='step',
        lw=2,
        color='tomato',
        label=r'D',
        )

x=Xsub.a_iter
x=x[ (x>Dlim[0]) & (x<=Dlim[1])]
w=np.ones(len(x))*(100/len(x))
sub_width=np.std(x)/np.mean(x)
ax.hist(x,
        weights=w,
        bins=Dbins,
        histtype='step',
        lw=2,
        color='gray',
        label=r'$D_{sub}$',
        )

print('Broadening factor (total): %.1f'%(sub_width/full_width))
print()
ax.legend()
ax.set_xlabel(r'Diffusion constant $[10^{-2} \mu m^2/s]$')
ax.set_xlim(Dlim)
ax.set_xticks(Dticks)
ax.set_yticks(np.arange(0,16,5))

ax.set_ylabel(r'#Trajectories [%]')
# ax.set_ylim(-.2,5.3)

if savefig: plt.savefig(os.path.join(savedir,savename+'a.pdf'),transparent=True)
# Dump
labels, datas, infos, savepath = paper.dump_data_from_fig(f,__file__,'fig12a')
paper.hdf5_get_info(savepath)

##############################################################
''' Select a range in D how does D_sub look like?
'''
f=plt.figure(2,figsize=[4,6])
f.subplots_adjust(bottom=0.1,top=0.99,left=0.2,right=0.95,hspace=0,wspace=0)
f.clear()

broad_list=[]
for i,center in enumerate(range(2,7)):
    ax=f.add_subplot(5,1,i+1)
    
    istrue=np.abs(X.a_iter-center)<0.5
    
    y=X.loc[istrue,'a_iter'].values
    y=y[ (y>Dlim[0]) & (y<=Dlim[1])]
    
    groups_select=X.loc[istrue,'group'].values
    x=Xsub.query('supgroup in @groups_select').a_iter
    x=x[ (x>Dlim[0]) & (x<=Dlim[1])]
    w=np.ones(len(x))*(100/len(x))
    
    full_width=np.std(y)/np.mean(y)
    sub_width=np.std(x)/np.mean(x)
    print('Broadening factor (%i): %.2f'%(center,sub_width/full_width))
    broad_list.extend([sub_width/full_width])
    ax.hist(x,
            weights=w,
            bins=Dbins,
            histtype='step',
            lw=2,
            color='gray',
            label='N=%i'%np.sum(istrue),
            )
    
    ax.axvline(x.mean(),
               color='gray',
               lw=2,
               ls='--',
               label='vline')
    area=plt.Rectangle([center-0.5,0], # position
                       1,
                       1000,
                       fc=colors[i],
                       alpha=0.3,
                       ec='None',
                       )
    ax.add_patch(area)
    
    ax.legend(labels=['N=%i'%np.sum(istrue)])
    ax.set_xlim(Dlim)
    ax.set_xticks([])
    ax.set_ylim(0,25)
    ax.set_yticks([0,15])
    
    if center==4:
        ax.set_ylabel(r'#Trajectories [%]')

print('Broadening factor (average): %.1f'%(np.mean(broad_list)))

ax.set_xlabel(r'$D_{sub}$ $[10^{-2} \mu m^2/s]$')
ax.set_xlim(Dlim)
ax.set_xticks(Dticks)

if savefig: plt.savefig(os.path.join(savedir,savename+'b.pdf'),transparent=True)
# Dump
labels, datas, infos, savepath = paper.dump_data_from_fig(f,__file__,'fig12b')
paper.hdf5_get_info(savepath)
