# Supplementary material for: Tracking single particles for hours via continuous DNA-mediated fluorophore exchange
Source: Nat Commun. 2021 Jul 21;12:4432. doi: 10.1038/s41467-021-24223-4 (PMC8295357; doi:10.1038/s41467-021-24223-4)
Supplement: Supplementary file 7 — Source Data [file 41467_2021_24223_MOESM7_ESM.zip › z.source-data/si/si_fig13_FS/b/fig13b.py]

import os
import matplotlib.pyplot as plt
import numpy as np

import picasso_addon.io as io
import picasso_addon.paper as paper

plt.style.use(r'C:\Users\flori\Documents\mpi\repos\lbFCS\styles\paper.mplstyle')

############################################################## Parameters
savedir=r'C:\Analysis\p06.SP-tracking\zz.paper\z.source-data\si\si_fig13_FS\b\plots'
savename='fig13b'
savefig=True

CycleTime=0.2#float(savename.split('_')[3][3:])*1e-3 # Aquisition cycle time [s]
px=0.13 # px size [microns]
# Unit conversion factor from px^2/frame to 1e-2 microns^2/s for diffusion constant
a_iter_convert=(px**2/(4*CycleTime))*100 

############################################################## Define data
dir_names=[]
dir_names.extend([r'C:\Data\p06.SP-tracking\20-01-17_th_slb_L_T21\slb_id169_R1-54#_R1s1-8_40nM_exp200_p114uW_T21_1']*2)
file_names=[]
file_names.extend(['slb_id169_R1-54#_R1s1-8_40nM_exp200_p114uW_T21_1_MMStack_Pos0.ome_locs_picked0503_tmobprops.hdf5'])
file_names.extend(['slb_id169_R1-54#_R1s1-8_40nM_exp200_p114uW_T21_1_MMStack_Pos0.ome_locs_picked0503_split100_tmobprops.hdf5'])

############################################################# Read in data
#### Create list of paths
path=[os.path.join(dir_names[i],file_names[i]) for i in range(0,len(file_names))]
labels=[i for i in range(0,len(path))]

#### Read in locs
props,info=io.load_locs(path[0])
props_sub,info_sub=io.load_locs(path[1])

#%%
X=props.copy()
Xsub=props_sub.copy()

############################################################## Filtering
### Unit conversion
X.a_iter=X.a_iter*a_iter_convert
Xsub.a_iter=Xsub.a_iter*a_iter_convert

### Remove 'stuck' particles, assuming that diffusion is only governed by localization precision
D_hp=1
istrue=X.a_iter > D_hp
X=X[istrue]

perc_moving=100*np.sum(istrue)/len(props)
print('Percentage of moving particles: %.0f'%perc_moving + r'%')

### Only select trajectories longer than ...
Tcrit=120 # in seconds
X=X[X.len>=Tcrit/CycleTime]

### Now reduce Xsub to remaining supgroups
supgroups=X.group.unique()
Xsub=Xsub.query('supgroup in @supgroups')

### Sorting
X.sort_values(['group'],axis=0,inplace=True)
Xsub.sort_values(['supgroup','subgroup'],axis=0,inplace=True)

############################################################## Analysis
### Assign a_iter of full track to subtracks
vals=X.loc[:,'a_iter'].values 
lens=Xsub.groupby('supgroup').apply(lambda df: df.subgroup.iloc[-1]+1).values
vals2Xsub=np.concatenate([np.ones(int(lens[i]))*vals[i] for i in range(len(vals))])
Xsub=Xsub.assign(a_iter_full=vals2Xsub)
# check=Xsub.groupby('supgroup').apply(lambda df: df.a_iter_full.mean()) # Check if assignment worked

### Deviation of subtrack a_iter to full track a_iter
Dsub_relstd=Xsub.groupby('supgroup').apply(lambda df: np.sqrt(np.mean((df.a_iter-df.a_iter_full.mean())**2))/df.a_iter_full.mean())
# Dsub_relstd=Xsub.groupby('supgroup').apply(lambda df: df.a_iter.std()/df.a_iter.mean())

### Theoretically expected value
def rel_Derr(N,m): return np.sqrt((2*m)/(3*(N-m)))
N=Xsub.n_locs
Np=Xsub.p_iter
print('Np(mean): %.1f'%Np.mean())
Np[Np>=N]=N-1 # in some cases complete trajectory was fitted

Dsub_relstd_theory=np.mean(rel_Derr(N,Np))

positives=100*np.sum(Dsub_relstd<=1.6*Dsub_relstd_theory)/len(Dsub_relstd)
print('Percentage of RMSD in area: %.0f'%positives + r'%')
############################################################## Plotting
bins=np.linspace(0,1,41)
##############################################################
'''
'''

f=plt.figure(1,figsize=[4,3])
f.subplots_adjust(bottom=0.2,top=0.95,left=0.2,right=0.95)
f.clear()
ax=f.add_subplot(111)

x=Dsub_relstd
w=np.ones(len(x))*(100/len(x))
ax.hist(x,
        weights=w,
        bins=bins,
        histtype='step',
        lw=2,
        ec='tomato',
        # ec='k',
        label=r'$RMSD$',
        )

ax.axvline(Dsub_relstd_theory,
           ls='--',
           c='k',
           lw=2,
           label='Qian et al.')

area=plt.Rectangle([0,0], # position
                   Dsub_relstd_theory*1.6,
                   ax.get_ylim()[1],
                   fc='k',
                   alpha=0.15,
                   ec='k',
                   )
ax.add_patch(area)

ax.legend()
ax.set_xlabel(r'$\Delta_{sub}/D$ [%]')
ax.set_xlim(0,1.1)
ax.set_xticklabels((ax.get_xticks()*100).astype(int))
ax.set_ylabel(r'#Trajectories [%]')
ax.set_yticks(np.arange(0,16,3))
if savefig: plt.savefig(os.path.join(savedir,savename+'.pdf'),transparent=True)
# Dump
labels, datas, infos, savepath = paper.dump_data_from_fig(f,__file__,'fig13b')
paper.hdf5_get_info(savepath)
