# Supplementary material for: Tracking single particles for hours via continuous DNA-mediated fluorophore exchange
Source: Nat Commun. 2021 Jul 21;12:4432. doi: 10.1038/s41467-021-24223-4 (PMC8295357; doi:10.1038/s41467-021-24223-4)
Supplement: Supplementary file 7 — Source Data [file 41467_2021_24223_MOESM7_ESM.zip › z.source-data/si/si_fig14_FS/a/fig14a.py]

import os
import matplotlib.pyplot as plt
import numpy as np

import picasso_addon.io as io
import picasso_addon.paper as paper

plt.style.use(r'C:\Users\flori\Documents\mpi\repos\lbFCS\styles\paper.mplstyle')

############################################################## Parameters
savedir=r'C:\Analysis\p06.SP-tracking\zz.paper\z.source-data\si\si_fig14_FS\a\plots'
savename='fig14a'
savefig=True

CycleTime=0.2#float(savename.split('_')[3][3:])*1e-3 # Aquisition cycle time [s]
px=0.13 # px size [microns]
# Unit conversion factor from px^2/frame to 1e-2 microns^2/s for diffusion constant
a_iter_convert=(px**2/(4*CycleTime))*100 

############################################# Load raw data
dir_names=[]
dir_names.extend([r'C:\Data\p06.SP-tracking\20-01-17_th_slb_L_T21\slb_id169_R1-54#_R1s1-8_40nM_exp200_p114uW_T21_1\multiply_jumps']*4)

file_names=[]
file_names.extend(['slb_id169_R1-54#_R1s1-8_40nM_exp200_p114uW_T21_1_MMStack_Pos0.ome_locs_picked0503_f050s50r4.hdf5'])
file_names.extend(['slb_id169_R1-54#_R1s1-8_40nM_exp200_p114uW_T21_1_MMStack_Pos0.ome_locs_picked0503_f050s50r4_split50.hdf5'])
file_names.extend(['slb_id169_R1-54#_R1s1-8_40nM_exp200_p114uW_T21_1_MMStack_Pos0.ome_locs_picked0503_f050s50r4_tmobprops.hdf5'])
file_names.extend(['slb_id169_R1-54#_R1s1-8_40nM_exp200_p114uW_T21_1_MMStack_Pos0.ome_locs_picked0503_f050s50r4_split50_tmobprops.hdf5'])


### Load datasets
path=[os.path.join(dir_names[i],file_names[i]) for i in range(len(file_names))]

locs,inf = io.load_locs(path[0]) # Full_picked
locs_sub,info_sub = io.load_locs(path[1]) # Sub _picked
props,info_props = io.load_locs(path[2]) # Full _props
props_sub,info_props_sub = io.load_locs(path[3]) # Sub _props

#%%
############################################################## Prepare
X=locs.copy()
Xsub=locs_sub.copy()
Y=props.copy()
Ysub=props_sub.copy()

### Unit conversion
Y.a_iter=Y.a_iter*a_iter_convert
Ysub.a_iter=Ysub.a_iter*a_iter_convert

############################################################## General filter and reduce _props and sub _props to positives

### Remove 'stuck' particles, assuming that diffusion is only governed by localization precision
D_hp=1/a_iter_convert
istrue=Y.a_iter>=1/a_iter_convert
Y=Y[istrue]

### Only select trajectories longer than ...
Tcrit=120 # in seconds
Y=Y[Y.len>=Tcrit/CycleTime]

### Now reduce sub _props to remaining supgroups
supgroups=Y.group.unique()
Ysub=Ysub.query('supgroup in @supgroups')

############################################################## Search for groups with interesting properties

### Search within remaining groups for trajectories with low diffusive sub-track
# supgroups=Ysub.loc[Ysub.a_iter<2*Dcrit,'supgroup'].unique()
# print(len(supgroups))

#%%

def rel_Derr(N,m): return np.sqrt((2*m)/(3*(N-m)))

############################################################## Get one interesting group and extract
sup_g=54 # Currently used group
g=supgroups[sup_g]
g=26359
# g=12797

# for g in supgroups:
### Get corresponding full and sub _props and _picked
gY=Y[Y.group==g]
gYsub=Ysub[Ysub.supgroup==g]
gX=X[X.group==g] 
gXsub=Xsub[Xsub.supgroup==g]

### Sub-tracks diffusion constant for every localization
Dsub=gYsub.a_iter.values 
Nsub=gYsub.n_locs.values
D_locs=np.concatenate([np.ones(int(Nsub[i]))*Dsub[i] for i in range(len(Dsub))])

rmsd=(gYsub.a_iter.values-gY.a_iter.values)**2
rmsd=np.sqrt(np.nanmean(rmsd))/gY.a_iter
print('RMSD: %i'%(rmsd*100) +r'%')

############################################################### Plotting
f=plt.figure(num=1,figsize=[5,5])
f.subplots_adjust(left=0.,right=1,bottom=0,top=1)
f.clear()

xmin=gX.x.min()
xmax=gX.x.max()
ymin=gX.y.min()
ymax=gX.y.max()

################################ Plot trajectory color coded with sub-track diffusion
ax=f.add_subplot(111)
mappable=ax.scatter(gXsub.y-ymin,
                    gXsub.x-xmin,
                    c=D_locs,
                    s=100,
                    cmap='jet',
                    vmin=0,
                    vmax=12,
                    marker='o',
                    edgecolor='k',
                    label='scatter',
                    )
ax.plot(gX.y-ymin,
        gX.x-xmin,
        '-',
        c='k',
        lw=0.5,
        alpha=0.7,
        label='plot',
        )
ax.text(gX.y.iloc[0]-ymin,
        gX.x.iloc[0]-xmin,
        'Start',
        c='w',
        fontsize=17,
        horizontalalignment='center',
        verticalalignment='center',
        bbox=dict(facecolor='k',edgecolor='w', alpha=0.5),
        )
ax.text(gX.y.iloc[-1]-ymin,
        gX.x.iloc[-1]-xmin,
        'End',
        c='w',
        fontsize=17,
        horizontalalignment='center',
        verticalalignment='center',
        bbox=dict(facecolor='k',edgecolor='w', alpha=0.5),
        )

scalebar=plt.Rectangle([0,0], # position
                       1/px, # 1um lenght
                       2, # height
                       fc='w',
                       ec='k',
                       )
ax.add_patch(scalebar)

ax.set_aspect('equal')
ax.set_xticks([])
ax.set_xlim(-(ymax-ymin)*0.05,(ymax-ymin)*1.05) # x-y switched for better format
ax.set_yticks([])
ax.set_ylim(-(xmax-xmin)*0.05,(xmax-xmin)*1.05) # x-y switched for better format

if savefig: plt.savefig(os.path.join(savedir,savename+'_upper.pdf'),transparent=True)
# Dump
labels, datas, infos, savepath = paper.dump_data_from_fig(f,__file__,'fig14a_upper')
paper.hdf5_get_info(savepath)

################################ Dsub colorbar
# f=plt.figure(num=2,figsize=[1,5])
# f.subplots_adjust(left=0,right=0.3,bottom=0.1,top=0.9)
# f.clear()
# ax=f.add_subplot(111)
# plt.colorbar(mappable,
#               cax=ax,
#               fraction=0.1,
#               shrink=1,
#               ticks=np.arange(0,13,2)
#               )

# if savefig: plt.savefig(os.path.join(savedir,savename+'_bar.pdf'%sup_g),transparent=True)

################################ Dsub vs time
f=plt.figure(num=3,figsize=[5,1.7])
f.subplots_adjust(left=0.1,right=0.95,bottom=0.3,top=0.95)
f.clear()
ax=f.add_subplot(111)
mappable=ax.scatter((gYsub.min_frame-gYsub.min_frame.iloc[0])*CycleTime,
                    gYsub.a_iter,
                    c=gYsub.a_iter,
                    s=150,
                    cmap='jet',
                    vmin=0,
                    vmax=12,
                    marker='o',
                    edgecolor='k',
                    label='scatter',
                    )
ax.errorbar((gYsub.min_frame-gYsub.min_frame.iloc[0])*CycleTime,
            gYsub.a_iter,
            #yerr=gYsub.a_iter*rel_Derr(gYsub.n_locs,gYsub.p_iter),
            fmt='-o',
            c='k',
            ms=0,
            label='errorbar',
            )

ax.axhline(gY.a_iter.values,
           ls='--',
           color='tomato',
           lw=3,
           label='hline')

# ax.axhline((gY.a_iter*(1-rel_Derr(gY.n_locs,gY.p_iter))).values,
#             ls='-',
#             color='tomato',
#             lw=1)
# ax.axhline((gY.a_iter*(1+rel_Derr(gY.n_locs,gY.p_iter))).values,
#             ls='-',
#             color='tomato',
#             lw=1)

ax.text(72,8.5,'RMSD = %i'%(rmsd*100) +r' %',fontsize=13)
ax.set_xlabel('Time [s]')
ax.set_xticks(np.arange(0,124,40))
# ax.set_ylabel(r'$D_{sub}$ $[10^{-2} \mu m^2/s]$')
ax.set_ylim(0.3,10.5)
ax.set_yticks([1,5,9])

if savefig: plt.savefig(os.path.join(savedir,savename+'_lower.pdf'),transparent=True)
# Dump
labels, datas, infos, savepath = paper.dump_data_from_fig(f,__file__,'fig14a_lower')
paper.hdf5_get_info(savepath)
