# Supplementary material for: Tracking single particles for hours via continuous DNA-mediated fluorophore exchange
Source: Nat Commun. 2021 Jul 21;12:4432. doi: 10.1038/s41467-021-24223-4 (PMC8295357; doi:10.1038/s41467-021-24223-4)
Supplement: Supplementary file 7 — Source Data [file 41467_2021_24223_MOESM7_ESM.zip › z.source-data/si/si_fig15_JS/d-left/si_fig15d-left.py]

#################################################### Load packages
import matplotlib.pyplot as plt #plotting
import os #platform independent paths
import pandas as pd 
import numpy as np
import picasso_addon.paper as paper

plt.style.use(r'C:\Users\Johannes Stein\lbFCS\styles\paper.mplstyle')

############################################# Parameters
savedir=r'C:\Analysis\p06.SP-tracking\z.source-data_777\si\si_fig15\d-left\plots'
savefig=True
savename='si_fig15d-left'

############################################################## Define data paths
labels=[]

########## Buffer L T21 @5nM pm2 
### exp200
labels.extend(['Cy3b_TH_L21_exp200_p038uW_5nM'])
labels.extend(['Cy3b_TH_L21_exp200_p114uW_5nM'])
labels.extend(['Cy3b_TH_L21_exp200_p250uW_5nM'])

########## Buffer L T21 @10nM pm2 
### exp200
labels.extend(['Cy3b_TH_L21_exp200_p038uW_10nM'])
labels.extend(['Cy3b_TH_L21_exp200_p114uW_10nM'])
labels.extend(['Cy3b_TH_L21_exp200_p250uW_10nM'])

########## Buffer L T21 @20nM pm2 
### exp200
labels.extend(['Cy3b_TH_L21_exp200_p038uW_20nM'])
labels.extend(['Cy3b_TH_L21_exp200_p114uW_20nM'])
labels.extend(['Cy3b_TH_L21_exp200_p250uW_20nM'])

########## Buffer L T21 @40nM pm2 
### exp200
labels.extend(['Cy3b_TH_L21_exp200_p038uW_40nM'])
labels.extend(['Cy3b_TH_L21_exp200_p114uW_40nM'])
labels.extend(['Cy3b_TH_L21_exp200_p250uW_40nM'])
                            
dir_names=[r'C:\Analysis\p06.SP-tracking\immobile\z.datalog']*len(labels)
############################################################## Read in data
#### Load & Sorting
path=[os.path.join(dir_names[i],labels[i]+'_stats.h5') for i in range(0,len(labels))]
X=pd.concat([pd.read_hdf(p,key='result') for p in path])

X.sort_index(axis=0,ascending=True, inplace=True)
X.sort_index(axis=1,ascending=True, inplace=True)

X['conc']=pd.Series( ['5nM']*3 + ['10nM']*3 + ['20nM']*3 + ['40nM']*3,index=X.index)
#%%
exp=200
concentrations=['5nM','10nM','20nM','40nM']#,'BPOC21']
colors=plt.get_cmap('magma')
colors=[colors(i) for i in np.linspace(0,1,6)]
alphas=[0.4,0.6,0.8,1]

#%%
############################################################## Plotting t>=T: Number of tracks 
field='Tn=5e-01'

### Prep data
y=X.groupby(['conc','power']).mean()[field]*exp*1e-3
yerr=X.groupby(['conc','power']).std()[field]*exp*1e-3
yerr.loc[:]=[0.3]*12

# x=y.index.get_level_values(1).unique().values
x=[10,30,65]
### Plot
f=plt.figure(2,figsize=[4,3])
f.subplots_adjust(bottom=0.2,top=0.95,left=0.2,right=0.95)
f.clear()
ax=f.add_subplot(111)

for i,c in enumerate(concentrations): 
    ax.errorbar(x,
                y.loc[c],
                yerr=yerr.loc[c]*y.loc[c],
                fmt='o-',
                lw=1.5,  
                color='tomato',
                alpha=alphas[i],                              
                # color=colors[i],
                label=c,
                )
    
ax.set_xlim(0,72)
ax.set_xlabel('Irradiance (W/$cm^{2}$)')

ax.set_ylim(4,2000)
ax.set_yscale('log')
ax.set_ylabel(r'$T_{1/2}$ (s)')

ax.legend()
if savefig:
    plt.savefig(os.path.join(savedir,savename+'_Thalf.pdf'),transparent=True)
    
### Dump data into hdf5
label, data, info, path = paper.dump_data_from_fig(f,__file__,savename+'_Thalf')

#%%
############################################################## Plotting t>=T: Photons/ms
field='Pn=5e-01'

### Prep data
y=X.groupby(['conc','power']).mean()[field]
yerr=X.groupby(['conc','power']).std()[field]
# x=y.index.get_level_values(1).unique().values
x=[10,30,65]

### Plot
f=plt.figure(3,figsize=[4,3])
f.subplots_adjust(bottom=0.2,top=0.95,left=0.2,right=0.95)
f.clear()
ax=f.add_subplot(111)

for i,c in enumerate(concentrations): 
    ax.errorbar(x,
                y.loc[c]/1000,
                yerr=yerr.loc[c]/1000,
                fmt='o-',
                lw=1.5,                                
                color='tomato',
                alpha=alphas[i],                              
                # color=colors[i],
                label=c,
                )
    
ax.set_xlim(0,72)
ax.set_xlabel('Irradiance (W/$cm^{2}$)')

ax.set_ylim(0,7)
ax.set_ylabel(r'# Photons')

ax.legend(loc='upper left')

if savefig:
    plt.savefig(os.path.join(savedir,savename+'_photons.pdf'),transparent=True)
    
### Dump data into hdf5
label, data, info, path = paper.dump_data_from_fig(f,__file__,savename+'_photons')

#%%
### Get info about hdf5
paper.hdf5_get_info(path)
ds = paper.hdf5_load_dataset(path,'ax0/10nM')
