# Supplementary material for: Tracking single particles for hours via continuous DNA-mediated fluorophore exchange
Source: Nat Commun. 2021 Jul 21;12:4432. doi: 10.1038/s41467-021-24223-4 (PMC8295357; doi:10.1038/s41467-021-24223-4)
Supplement: Supplementary file 7 — Source Data [file 41467_2021_24223_MOESM7_ESM.zip › z.source-data/si/si_fig15_JS/d-right/si_fig15d-right.py]

#Script to call spt.immob_props.main() and to checkout single groups
import os
import importlib
import numpy as np
import matplotlib.pyplot as plt
from matplotlib import cm

import picasso_addon.paper as paper
import picasso_addon.io as addon_io
import spt.immobile_props as improps
import spt.analyze as analyze
import spt.analytic_expressions as express

importlib.reload(improps)
plt.style.use(r'C:\Users\Johannes Stein\lbFCS\styles\paper.mplstyle')

############################################# Parameters
savefig=True
savedir=r'C:\Analysis\p06.SP-tracking\z.source-data_777\si\si_fig15\d-right\plots'

max_frame=3000
max_dist=[200,200,200,100]

xlim=[0,8]
xlabel='# Photons x 1000'
ylabel='Counts x 1000'
#%%
savename='si_fig15d-right_5nM'

############################################# 5nM data set
dir_names=[]
dir_names.extend([r'C:\Data\p06.SP-tracking\20-03-12_cseries_th_L21\id169_L_exp200_p114uW_T21_Pm2-5nM_1']*2)

file_names=[]
file_names.extend(['id169_L_exp200_p114uW_T21_Pm2-5nM_1_MMStack_Pos0.ome_locs_render_picked_tprops.hdf5']) # _props
file_names.extend(['id169_L_exp200_p114uW_T21_Pm2-5nM_1_MMStack_Pos0.ome_locs_render_picked.hdf5']) # _picked

############################################ Set parameters
CycleTime=0.2 #Aquisition cycle time [s]

############################################ Load data              
path=[os.path.join(dir_names[i],file_names[i]) for i in range(0,len(file_names))] # Path

locs,info=addon_io.load_locs(path[1]) # Load _picked
props,info=addon_io.load_locs(path[0]) # Load _props

#%%
importlib.reload(improps)
importlib.reload(express)
############################################ Select all groups in FOV center area
### Define cirteria for ensemble selection
positives=np.sqrt((props.x-350)**2+(props.y-350)**2)<max_dist[0] # Center FOV
### Select groups
groups=props.loc[positives,'group']
print(len(groups))
### Reduce correspondig _locs to start of measurement
ensemble=locs[locs.frame<max_frame]
### Reduce correspondig _locs to ensemble only localizations
ensemble=ensemble.query('group in @groups')

#%%
############################################ Analyze
### Try fitting gaussian comb
# data=ensemble.net_gradient.values # Net gradient instead of photons yields levels with lower spread
data=ensemble.photons.values # photons data=data[(data<np.percentile(data,99))] # Cut off highest 0.5% values
data=data.reshape(-1,1)
centers_init=np.array([3000,6000,9000,12000,15000,18000])

N,x,y,yopt,fits=analyze.fit_levels(data,centers_init)

print()
print('    --> %i levels detected!'%(N))

############################################ Plotting
### Choose colors
colors=plt.get_cmap('Oranges')
colors=[colors(i) for i in np.linspace(0.4,1,6)]
### Scale x and y
x_scaler=1000
y_scaler=1000

f=plt.figure(1,figsize=[4,2])
f.subplots_adjust(bottom=0.25,top=0.95,left=0.2,right=0.95)
f.clear()
ax=f.add_subplot(111)

ax.bar(x/x_scaler,
       y/y_scaler,
       width=(x[1]-x[0])/x_scaler,
       color='lightgrey',
       align='center',
       label='hist'
       )
ax.plot(x/x_scaler,yopt/y_scaler,'-',c='k',lw=2,label='hist_profile')

for n in range(N):
    x0=(n+1)*fits[2,N-1]
    sigma=np.sqrt(n+1)*fits[3,N-1]
    A=fits[4+n,N-1]
    yn=express.gauss_1D(x,x0,sigma,A)
    ax.plot(x/x_scaler,yn/y_scaler,c=colors[n],lw=1.5,label=n)

ax.annotate('N_grps=%.i'%len(groups),(5,max(y)/y_scaler*0.8))
ax.annotate('max_dist=%.i'%max_dist[0],(5,max(y)/y_scaler*0.65))

ax.set_ylabel(ylabel)

# ax.set_xlabel(xlabel)
# ax.set_xlim(0,25)
ax.set_xticks([])
ax.set_xlim(xlim)

if savefig:
    plt.savefig(os.path.join(savedir,savename+'.pdf'),transparent=True)
    
### Dump data into hdf5
label, data, info, path = paper.dump_data_from_fig(f,__file__,savename)
#%%
############################################# 10nM data set

savename='si_fig15d-right_10nM'

dir_names=[]
dir_names.extend([r'C:\Data\p06.SP-tracking\20-03-12_cseries_th_L21\id169_L_exp200_p114uW_T21_Pm2-10nM_1']*2)

file_names=[]
file_names.extend(['id169_L_exp200_p114uW_T21_Pm2-10nM_1_MMStack_Pos0.ome_locs_render_picked_tprops.hdf5']) # _props
file_names.extend(['id169_L_exp200_p114uW_T21_Pm2-10nM_1_MMStack_Pos0.ome_locs_render_picked.hdf5']) # _picked

############################################ Set parameters
CycleTime=0.2 #Aquisition cycle time [s]

############################################ Load data              
path=[os.path.join(dir_names[i],file_names[i]) for i in range(0,len(file_names))] # Path

locs,info=addon_io.load_locs(path[1]) # Load _picked
props,info=addon_io.load_locs(path[0]) # Load _props

#%%
importlib.reload(improps)
importlib.reload(express)
############################################ Select all groups in FOV center area
### Define cirteria for ensemble selection
positives=np.sqrt((props.x-350)**2+(props.y-350)**2)<max_dist[1] # Center FOV
### Select groups
groups=props.loc[positives,'group']
print(len(groups))
### Reduce correspondig _locs to start of measurement
ensemble=locs[locs.frame<max_frame]
### Reduce correspondig _locs to ensemble only localizations
ensemble=ensemble.query('group in @groups')

#%%
############################################ Analyze
### Try fitting gaussian comb
# data=ensemble.net_gradient.values # Net gradient instead of photons yields levels with lower spread
data=ensemble.photons.values # photons data=data[(data<np.percentile(data,99))] # Cut off highest 0.5% values
data=data.reshape(-1,1)
centers_init=np.array([3000,6000,9000,12000,15000,18000])

N,x,y,yopt,fits=analyze.fit_levels(data,centers_init)

print()
print('    --> %i levels detected!'%(N))

############################################ Plotting
### Choose colors
colors=plt.get_cmap('magma')
colors=[colors(i) for i in np.linspace(0,1,6)]
### Scale x and y
x_scaler=1000
y_scaler=1000

f=plt.figure(2,figsize=[4,2])
f.subplots_adjust(bottom=0.25,top=0.95,left=0.2,right=0.95)
f.clear()
ax=f.add_subplot(111)

ax.bar(x/x_scaler,
       y/y_scaler,
       width=(x[1]-x[0])/x_scaler,
       color='lightgrey',
       align='center',
       label='hist'
       )
ax.plot(x/x_scaler,yopt/y_scaler,'-',c='k',lw=2,label='hist_profile')

for n in range(N):
    x0=(n+1)*fits[2,N-1]
    sigma=np.sqrt(n+1)*fits[3,N-1]
    A=fits[4+n,N-1]
    yn=express.gauss_1D(x,x0,sigma,A)
    ax.plot(x/x_scaler,yn/y_scaler,c=colors[n],lw=1.5,label=n)

ax.annotate('N_grps=%.i'%len(groups),(5,max(y)/y_scaler*0.8))
ax.annotate('max_dist=%.i'%max_dist[1],(5,max(y)/y_scaler*0.65))

ax.set_ylabel(ylabel)
ax.set_xticks([])
ax.set_xlim(xlim)

if savefig:
    plt.savefig(os.path.join(savedir,savename+'.pdf'),transparent=True)
    
### Dump data into hdf5
label, data, info, path = paper.dump_data_from_fig(f,__file__,savename)
#%%
############################################# 20nM data set
savename='si_fig15d-right_20nM'

dir_names=[]
dir_names.extend([r'C:\Data\p06.SP-tracking\20-03-12_cseries_th_L21\id169_L_exp200_p114uW_T21_Pm2-20nM_1']*2)

file_names=[]
file_names.extend(['id169_L_exp200_p114uW_T21_Pm2-20nM_1_MMStack_Pos0.ome_locs_render_picked_tprops.hdf5']) # _props
file_names.extend(['id169_L_exp200_p114uW_T21_Pm2-20nM_1_MMStack_Pos0.ome_locs_render_picked.hdf5']) # _picked

############################################ Set parameters
CycleTime=0.2 #Aquisition cycle time [s]

############################################ Load data              
path=[os.path.join(dir_names[i],file_names[i]) for i in range(0,len(file_names))] # Path

locs,info=addon_io.load_locs(path[1]) # Load _picked
props,info=addon_io.load_locs(path[0]) # Load _props

#%%
importlib.reload(improps)
importlib.reload(express)
############################################ Select all groups in FOV center area
### Define cirteria for ensemble selection
positives=np.sqrt((props.x-350)**2+(props.y-350)**2)<max_dist[2] # Center FOV
### Select groups
groups=props.loc[positives,'group']
print(len(groups))
### Reduce correspondig _locs to start of measurement
ensemble=locs[locs.frame<max_frame]
### Reduce correspondig _locs to ensemble only localizations
ensemble=ensemble.query('group in @groups')

#%%
############################################ Analyze
### Try fitting gaussian comb
data=ensemble.photons.values # photons data=data[(data<np.percentile(data,99))] # Cut off highest 0.5% values
data=data.reshape(-1,1)
centers_init=np.array([3000,6000,9000,12000,15000,18000])

N,x,y,yopt,fits=analyze.fit_levels(data,centers_init)

print()
print('    --> %i levels detected!'%(N))

############################################ Plotting
### Choose colors
colors=plt.get_cmap('magma')
colors=[colors(i) for i in np.linspace(0,1,6)]
### Scale x and y
x_scaler=1000
y_scaler=1000

f=plt.figure(3,figsize=[4,2])
f.subplots_adjust(bottom=0.25,top=0.95,left=0.2,right=0.95)
f.clear()
ax=f.add_subplot(111)

ax.bar(x/x_scaler,
       y/y_scaler,
       width=(x[1]-x[0])/x_scaler,
       color='lightgrey',
       align='center',
       label='hist'
       )
ax.plot(x/x_scaler,yopt/y_scaler,'-',c='k',lw=2,label='hist_profile')

for n in range(N):
    x0=(n+1)*fits[2,N-1]
    sigma=np.sqrt(n+1)*fits[3,N-1]
    A=fits[4+n,N-1]
    yn=express.gauss_1D(x,x0,sigma,A)
    ax.plot(x/x_scaler,yn/y_scaler,c=colors[n],lw=1.5,label=n)

ax.annotate('N_grps=%.i'%len(groups),(5,max(y)/y_scaler*0.8))
ax.annotate('max_dist=%.i'%max_dist[2],(5,max(y)/y_scaler*0.65))

ax.set_ylabel(ylabel)
ax.set_xticks([])
ax.set_xlim(xlim)

if savefig:
    plt.savefig(os.path.join(savedir,savename+'.pdf'),transparent=True)
    
### Dump data into hdf5
label, data, info, path = paper.dump_data_from_fig(f,__file__,savename)

#%%
############################################# 40nM data set
savename='si_fig15d-right_40nM'

dir_names=[]
dir_names.extend([r'C:\Data\p06.SP-tracking\20-03-12_cseries_th_L21\id169_L_exp200_p114uW_T21_Pm2-40nM_1']*2)

file_names=[]
file_names.extend(['id169_L_exp200_p114uW_T21_Pm2-40nM_1_MMStack_Pos0.ome_locs_render_picked_tprops.hdf5']) # _props
file_names.extend(['id169_L_exp200_p114uW_T21_Pm2-40nM_1_MMStack_Pos0.ome_locs_render_picked.hdf5']) # _picked

############################################ Set parameters
CycleTime=0.2 #Aquisition cycle time [s]

############################################ Load data              
path=[os.path.join(dir_names[i],file_names[i]) for i in range(0,len(file_names))] # Path

locs,info=addon_io.load_locs(path[1]) # Load _picked
props,info=addon_io.load_locs(path[0]) # Load _props

#%%
importlib.reload(improps)
importlib.reload(express)
############################################ Select all groups in FOV center area
### Define cirteria for ensemble selection
positives=np.sqrt((props.x-350)**2+(props.y-350)**2)<max_dist[3] # Center FOV
### Select groups
groups=props.loc[positives,'group']
print(len(groups))
### Reduce correspondig _locs to start of measurement
ensemble=locs[locs.frame<max_frame]
### Reduce correspondig _locs to ensemble only localizations
ensemble=ensemble.query('group in @groups')

#%%
############################################ Analyze
### Try fitting gaussian comb
data=ensemble.photons.values # photons data=data[(data<np.percentile(data,99))] # Cut off highest 0.5% values
data=data.reshape(-1,1)
centers_init=np.array([3000,6000,9000,12000,15000,18000])

N,x,y,yopt,fits=analyze.fit_levels(data,centers_init)

print()
print('    --> %i levels detected!'%(N))

############################################ Plotting
### Choose colors
colors=plt.get_cmap('magma')
colors=[colors(i) for i in np.linspace(0,1,6)]
### Scale x and y
x_scaler=1000
y_scaler=1000

f=plt.figure(4,figsize=[4,2])
f.subplots_adjust(bottom=0.25,top=0.95,left=0.2,right=0.95)
f.clear()
ax=f.add_subplot(111)

ax.bar(x/x_scaler,
       y/y_scaler,
       width=(x[1]-x[0])/x_scaler,
       color='lightgrey',
       align='center',
       label='hist'
       )
ax.plot(x/x_scaler,yopt/y_scaler,'-',c='k',lw=2,label='hist_profile')

for n in range(N):
    x0=(n+1)*fits[2,N-1]
    sigma=np.sqrt(n+1)*fits[3,N-1]
    A=fits[4+n,N-1]
    yn=express.gauss_1D(x,x0,sigma,A)
    ax.plot(x/x_scaler,yn/y_scaler,c=colors[n],lw=1.5,label=n)

ax.annotate('N_grps=%.i'%len(groups),(5,max(y)/y_scaler*0.8))
ax.annotate('max_dist=%.i'%max_dist[3],(5,max(y)/y_scaler*0.65))

ax.set_ylabel(ylabel)

ax.set_xlabel(xlabel)
ax.set_xlim(0,25)
ax.set_xlim(xlim)

if savefig:
    plt.savefig(os.path.join(savedir,savename+'.pdf'),transparent=True)
    
### Dump data into hdf5
label, data, info, path = paper.dump_data_from_fig(f,__file__,savename)

#%%
### Get info about hdf5
paper.hdf5_get_info(path)
ds = paper.hdf5_load_dataset(path,'ax0')
