# Supplementary material for: Tracking single particles for hours via continuous DNA-mediated fluorophore exchange
Source: Nat Commun. 2021 Jul 21;12:4432. doi: 10.1038/s41467-021-24223-4 (PMC8295357; doi:10.1038/s41467-021-24223-4)
Supplement: Supplementary file 7 — Source Data [file 41467_2021_24223_MOESM7_ESM.zip › z.source-data/si/si_fig17_JS/si_fig17a+b.py]

import os
import importlib
import matplotlib.pyplot as plt
import pandas as pd
import numpy as np

import picasso_addon.io as io
import picasso_addon.paper as paper
import spt.analyze as analyze
import spt.immobile_props as immobprops

importlib.reload(immobprops)
# plt.style.use('~/lbFCS/styles/paper.mplstyle')
plt.style.use(r'C:\Users\Johannes Stein\lbFCS\styles\paper.mplstyle')

#%%
############################################################## Parameters
savedir=r'C:\Analysis\p06.SP-tracking\z.source-data_777\si\si_fig17_JS\plots'
savefig=True
savename='si_fig17'

CycleTime=0.2 # Aquisition cycle time in s

############################################################## Define data
dir_names=[]
dir_names.extend([r'C:\Data\p06.SP-tracking\20-01-16_immob-th_pseries_livecell\id169_R1-54#_R1s1-8_40nM_exp200_p038uW_T21_1'])
dir_names.extend([r'C:\Data\p06.SP-tracking\20-01-16_immob-th_pseries_livecell\id169_R1-54#_R1s1-8_40nM_exp200_p114uW_T21_1/link'])
dir_names.extend([r'C:\Data\p06.SP-tracking\20-01-16_immob-th_pseries_livecell\id169_R1-54#_R1s1-8_40nM_exp200_p250uW_T21_1'])

# dir_names.extend([r'C:\Data\p06.SP-tracking\20-01-17_fix_slb_L_T21\id140_L_exp200_p114uW_T21_1'])

file_names=[]
file_names.extend(['id169_R1-54#_R1s1-8_40nM_exp200_p038uW_T21_1_MMStack_Pos0.ome_locs_picked0301_tmobprops.hdf5'])
file_names.extend(['id169_R1-54#_R1s1-8_40nM_exp200_p114uW_T21_1_MMStack_Pos0.ome_locs_render_picked0301_tmobprops.hdf5'])
file_names.extend(['id169_R1-54#_R1s1-8_40nM_exp200_p250uW_T21_1_MMStack_Pos0.ome_locs_picked0301_tmobprops.hdf5'])
# file_names.extend(['id140_L_exp200_p114uW_T21_1_MMStack_Pos0.ome_locs_picked0301_tmobprops.hdf5'])

############################################################# Read in data
#### Create list of paths
path=[os.path.join(dir_names[i],file_names[i]) for i in range(0,len(file_names))]
labels=[i for i in range(0,len(path))]

#### Read in locs
locs_props=pd.concat([io.load_locs(p)[0] for p in path],keys=labels,names=['expID'])
infos=[io.load_locs(p)[1] for p in path]

#%%
############################################################# Analyze
importlib.reload(analyze)
locs_props_moving,results,tracks,gT=analyze.get_mobile_props(locs_props,infos,remove_immob=False,px=0.13,CycleTime=CycleTime)

#%%
############################################################# General filter
X=locs_props_moving.copy()

for l in labels:
    print()
    print('  (%i) T_half       = %.1f'%(l,results.loc[l,'T_half']*CycleTime))
    print('  (%i) photons_half = %.1f'%(l,results.loc[l,'photons_half']))
    print('  (%i) # groups     = %i'%(l,len(X.loc[l,:])))

############################################################# Plotting
# colors=['tomato','cornflowerblue','cyan']
colors=plt.get_cmap('Oranges')
colors=[colors(i) for i in np.linspace(0.3,0.8,3)]

legend_labels=['10 W/cm$^{2}$','30 W/cm$^{2}$','65 W/cm$^{2}$']

############################################################# No. tracks per frame
f=plt.figure(1,figsize=[4,3])
f.subplots_adjust(bottom=0.2,top=0.95,left=0.2,right=0.95)
f.clear()
ax=f.add_subplot(111)
### TH
for i in range(0,len(labels)):
    ax.plot(tracks[i][0]*CycleTime,
            tracks[i][1],
            '-',
            c=colors[i],
            lw=1,
            alpha=0.6,
            label=legend_labels[i],            
            )
    ax.plot(tracks[i][0]*CycleTime,
            tracks[i][2],
            '-',
            c=colors[i],
            lw=2,
            ls='--',
            alpha=1,
            label='_'+legend_labels[i],            
            )
    print(tracks[i][3][1])


ax.legend(loc=3)
ax.set_xlabel('Time (s)')
ax.set_xlim(-100,1798)
# ax.set_xticks([0,200,400,600])
ax.set_ylabel(r'#Trajectories')
# ax.set_ylim(0.5,1.1)
# ax.set_yticks([0.6,0.7,0.8,0.9,1.0])
# ax.set_yticklabels((ax.get_yticks()*100).astype(int))

if savefig: plt.savefig(os.path.join(savedir,savename+'a_tracks.pdf'),transparent=True)

### Dump data into hdf5
label, data, info, path = paper.dump_data_from_fig(f,__file__,savename+'a_tracks')
#%%
x=np.array([10,30,65])
y=[1/(tracks[i][3][1]*CycleTime)*1000 for i in range(len(tracks))]

from scipy.optimize import curve_fit

#### Fit line
def line(x,a,b):
    return a*x + b

popt, pcov = curve_fit(line, x, y)


f=plt.figure(2,figsize=[4,3])
f.subplots_adjust(bottom=0.2,top=0.95,left=0.22,right=0.95)
f.clear()
ax=f.add_subplot(111)
ax.plot(x,y,'d',label='Data')

xrange=np.array(range(0,100,1))
ax.plot(xrange,line(xrange,popt[0],popt[1]),'--',lw=1.5,color='r',label='Fit')
ax.set_ylim(0,0.35)
ax.set_ylabel('$k_{photodamage}$ x $10^{-3}$ (1/s)')

ax.set_xlim(5,75)
ax.set_xticks([10,30,65])
ax.set_xlabel('Irradiance (W/$cm^2$)')
ax.legend(loc=2)

if savefig: plt.savefig(os.path.join(savedir,'b_fit.pdf'),transparent=True)

### Dump data into hdf5
label, data, info, path = paper.dump_data_from_fig(f,__file__,savename+'b_fit')

#%%
### Get info about hdf5
paper.hdf5_get_info(path)
ds = paper.hdf5_load_dataset(path,'ax0/Fit')
