# Supplementary material for: Tracking single particles for hours via continuous DNA-mediated fluorophore exchange
Source: Nat Commun. 2021 Jul 21;12:4432. doi: 10.1038/s41467-021-24223-4 (PMC8295357; doi:10.1038/s41467-021-24223-4)
Supplement: Supplementary file 7 — Source Data [file 41467_2021_24223_MOESM7_ESM.zip › z.source-data/si/si_fig19_FS/a-c/fig19abc.py]

import os
import matplotlib.pyplot as plt
import numpy as np
import pandas as pd

#### Load own packages
import picasso_addon.paper as paper

plt.style.use(r'C:\Users\flori\Documents\mpi\repos\lbFCS\styles\paper.mplstyle')

############################################################## Parameters
savedir = r'C:\Analysis\p06.SP-tracking\zz.paper\z.source-data\si\si_fig19_FS\a-c\plots'
savename = 'fig19'
savefig = True

############################################################## Define data

### Load _stats
dir_names = []
file_names = []
dir_names.extend([r'C:\Data\p06.SP-tracking\z.datalog']*2)
file_names.extend(['R1-8_T21_B_stats.h5'])
file_names.extend(['R1-8_T21_L_stats.h5'])

path=[os.path.join(dir_names[i],file_names[i]) for i in range(0,len(file_names))]
labels=[i for i,p in enumerate(path)]

stats = pd.concat([pd.read_hdf(p,key='stats') for p in path],keys=labels,names=['rep'])

### Load _fit
dir_names = []
file_names = []
dir_names.extend([r'C:\Data\p06.SP-tracking\z.datalog']*2)
file_names.extend(['R1-8_T21_B_fit.h5'])
file_names.extend(['R1-8_T21_L_fit.h5'])

path = [os.path.join(dir_names[i],file_names[i]) for i in range(0,len(file_names))]
labels = [i for i,p in enumerate(path)]

fit = pd.concat([pd.read_hdf(p,key='fit') for p in path],keys=labels,names=['rep'])

#%%
############################################################ Needed function definitions
def tau_of_conc(koff,kon,conc): return 1 / (koff + kon*conc)


#%%
############################################################ Plotting


################################################ tau vs. conc

### Define colors&labels
colors = plt.get_cmap('magma')
colors = [colors(i) for i in np.linspace(0,0.8,2)]
plot_labels = ['B','L']

### Plotting
f = plt.figure(0,figsize=[4,3])
f.subplots_adjust(bottom=0.2,top=0.95,left=0.2,right=0.95)
f.clear()
ax = f.add_subplot(111)

for i,l in enumerate(list(stats.index.levels[0].values)):
    
    ### Get x,y,yerr data for plot
    x = stats.loc[(l,slice(None)),'conc'].values
    y = stats.loc[(l,slice(None)),('mono_tau','mean')].values
    yerr = stats.loc[(l,slice(None)),('mono_tau','std')].values
    
    ### Get x,y fit data
    popt = fit.loc[(l,'lbfcs'),:].values
    x_fit = np.linspace(0,40,100)
    y_fit = tau_of_conc(popt[0],popt[1],x_fit * 1e-9)
    
    ### Plot data
    ax.errorbar(x,y,yerr=yerr,
                fmt='o',c=colors[i],
                label=plot_labels[i]+'_raw',
                )
    ### Plot fit
    ax.plot(x_fit,y_fit,
                '-',lw=2,c=colors[i],
                label=plot_labels[i])

ax.legend(labels = plot_labels)

ax.set_xlabel('Concentration (nM)')
ax.set_xlim(0,35)
ax.set_ylabel(r'$\langle \tau \rangle$ (s)')

if savefig: plt.savefig(os.path.join(savedir,savename + 'a.pdf'),transparent=True)

# Dump
labels, datas, infos, savepath = paper.dump_data_from_fig(f,__file__,'fig19a')
paper.hdf5_get_info(savepath)
# t = paper.hdf5_load_dataset(savepath,'ax0/errorbar')

#%%
################################################ koff

### Plotting
f = plt.figure(2,figsize=[4,3])
f.subplots_adjust(bottom=0.2,top=0.95,left=0.2,right=0.95)
f.clear()
ax = f.add_subplot(111)

### Get fitted koff
popt = fit.loc[(slice(None),'lbfcs'),:].values
x = np.arange(0,2,1)
y = popt[:,0] * 10
yerr = y * 0.02

### Plot as errorbar
ax.errorbar(x,y,
            yerr=yerr,
            fmt='o',ms=8,mfc='darkkhaki',
            label='errorbar_koff')

ax.set_xticks([0,1])
ax.set_xticklabels(plot_labels)
ax.set_xlim(-0.3,1.3)

ax.set_ylabel(r'$k_{off}$ ($10^{-1}$/s)')
ax.set_yticks(np.arange(1,4,0.5))
ax.set_ylim(1,3.1)

if savefig: plt.savefig(os.path.join(savedir,savename + 'c.pdf'),transparent=True)

# Dump
labels, datas, infos, savepath = paper.dump_data_from_fig(f,__file__,'fig19c')
paper.hdf5_get_info(savepath)
# t = paper.hdf5_load_dataset(savepath,'ax0/errorbar')


#%%
################################################ kon

### Plotting
f = plt.figure(3,figsize=[4,3])
f.subplots_adjust(bottom=0.2,top=0.95,left=0.2,right=0.95)
f.clear()
ax = f.add_subplot(111)


### Get fitted koff
popt = fit.loc[(slice(None),'lbfcs'),:].values
x = np.arange(0,2,1)
y = popt[:,1] * 1e-6
yerr = y * 0.05

### Plot as errorbar
ax.errorbar(x,y,yerr=yerr,
            fmt='o',ms=8,mfc='palegoldenrod',
            label='errorbar_kon')

ax.set_xticks([0,1])
ax.set_xticklabels(plot_labels)
ax.set_xlim(-0.3,1.3)

ax.set_ylabel(r'$k_{on}$ ($10^{6}$/Ms)')
ax.set_yticks(np.arange(2,10,2))
ax.set_ylim(2,8.5)

if savefig: plt.savefig(os.path.join(savedir,savename + 'b.pdf'),transparent=True)

# Dump
labels, datas, infos, savepath = paper.dump_data_from_fig(f,__file__,'fig19b')
paper.hdf5_get_info(savepath)
