# Supplementary material for: Tracking single particles for hours via continuous DNA-mediated fluorophore exchange
Source: Nat Commun. 2021 Jul 21;12:4432. doi: 10.1038/s41467-021-24223-4 (PMC8295357; doi:10.1038/s41467-021-24223-4)
Supplement: Supplementary file 7 — Source Data [file 41467_2021_24223_MOESM7_ESM.zip › z.source-data/si/si_fig20_FS/fig20.py]

import os
import importlib
import matplotlib.pyplot as plt
import pandas as pd
import numpy as np

import picasso_addon.io as io
import picasso_addon.paper as paper

import spt.analyze as analyze

plt.style.use(r'C:\Users\flori\Documents\mpi\repos\lbFCS\styles\paper.mplstyle')

#%%
############################################################## Parameters
savedir=r'C:\Analysis\p06.SP-tracking\zz.paper\z.source-data\si\si_fig20_FS\plots'
savename='fig20'
savefig=True

CycleTime=0.2#float(savename.split('_')[3][3:])*1e-3 # Aquisition cycle time [s]
px=0.13 # px size [microns]
# Unit conversion factor from px^2/frame to 1e-2 microns^2/s for diffusion constant
a_iter_convert=(px**2/(4*CycleTime))*100 

#%%
############################################################## Define path for mobile props
dir_names=[]
dir_names.extend([r'C:\Data\p06.SP-tracking\20-01-16_immob-th_pseries_livecell\id169_R1-54#_R1s1-8_40nM_exp200_p114uW_T21_1'])
dir_names.extend([r'C:\Data\p06.SP-tracking\20-01-16_immob-th_pseries_livecell\id169_R1-54#_R1s1-8_40nM_exp200_p114uW_T21_1'])

file_names=[]
file_names.extend(['id169_R1-54#_R1s1-8_40nM_exp200_p114uW_T21_1_MMStack_Pos0.ome_locs_render_picked0301_tmobprops.hdf5'])
file_names.extend(['id169_R1-54#_R1s1-8_40nM_exp200_p114uW_T21_1_MMStack_Pos0.ome_locs_render_picked_tprops.hdf5'])

############################################################# Read in data
#### Create list of paths
path=[os.path.join(dir_names[i],file_names[i]) for i in range(0,len(file_names))]

#### Read in mobile and immobile props of same dataset
props,info=io.load_locs(path[0])
props = props.assign(expID=0)
props = props.set_index(['expID','group'])

immob_props,immob_info=io.load_locs(path[1])


#%%
########################################################### Analyze
### Immobile
gT_immob,T = analyze.get_NgT(immob_props)

### Mobile
mob_props, results, tracks, gT_mob = analyze.get_mobile_props(props,[info],px,CycleTime,remove_immob=False)

#%%

############################################################# Plotting

colors = ['tomato','darkgrey']
legend_labels=['mobile, $T_{1/2}$=%i s'%(results.loc[0,'T_half']*CycleTime),
               'control, $T_{1/2}$=400 s',
               ]

############################################################# NgT
f=plt.figure(1,figsize=[4,3])
f.subplots_adjust(bottom=0.2,top=0.95,left=0.2,right=0.95)
f.clear()
ax=f.add_subplot(111)

Ts = gT_mob.iloc[1,:].values
columns = ['n%i'%(T) for T in Ts]


ax.plot(Ts*CycleTime,
        gT_mob.loc[0,columns],
        c=colors[0],
        lw=2,
        label=legend_labels[0])
    
ax.plot(Ts*CycleTime,
        gT_immob.loc[columns,'mean'],
        lw=2,
        ls='--',
        label=legend_labels[1])
    
ax.legend(loc = 'lower left')
ax.set_xlabel(r'T [s]')
ax.set_xscale('log')
ax.set_xlim(1,3e3)
ax.set_ylabel(r'TPP($\tau\geq$T)')
ax.set_yscale('log')
ax.set_ylim(1e-1,2e2)

if savefig: plt.savefig(os.path.join(savedir,savename+'.pdf'),transparent=True)
# Dump
labels, datas, infos, savepath = paper.dump_data_from_fig(f,__file__,'fig20')
paper.hdf5_get_info(savepath)
