# Supplementary material for: Tracking single particles for hours via continuous DNA-mediated fluorophore exchange
Source: Nat Commun. 2021 Jul 21;12:4432. doi: 10.1038/s41467-021-24223-4 (PMC8295357; doi:10.1038/s41467-021-24223-4)
Supplement: Supplementary file 7 — Source Data [file 41467_2021_24223_MOESM7_ESM.zip › z.source-data/si/si_fig21_JS/c/si_fig21c.py]

import sys
import os
import importlib
import matplotlib.pyplot as plt
import numpy as np
import pandas as pd

#### Load own packages
import picasso_addon.paper as paper
import picasso_addon.io as io
import spt.analyze as analyze
import spt.analytic_expressions as anexpress
importlib.reload(analyze)
plt.style.use('~/lbFCS/styles/paper.mplstyle')

############################################################## Parameters
save_fig = True

savedir = r'C:\Analysis\p06.SP-tracking\z.source-data_777\si\si_fig21\c\plots'
savename = 'si_fig21b_occ'

############################################################## Define data
dir_names =[]
dir_names.extend([r'C:\Data\p06.SP-tracking\21-03-14_N1_18xCTC_TIRFscan']*10)

file_names=[]

########################## N=1, 40 nM

### TIRF position 094
file_names.extend(['04_id169_40nM-Euro_p114uW_d094_1_MMStack_Pos0.ome_locs_render_picked_tprops.hdf5'])
### TIRF position 047
file_names.extend(['06_id169_40nM-Euro_p114uW_d047_1_MMStack_Pos0.ome_locs_render_picked_tprops.hdf5'])
### TIRF position 000
file_names.extend(['02_id169_40nM-Euro_p114uW_d000_1_MMStack_Pos0.ome_locs_render_picked_tprops.hdf5'])


############################################################## Read in data
#### Create list of paths
path=[os.path.join(dir_names[i],file_names[i]) for i in range(0,len(file_names))]
labels=[i for i in range(0,len(path))]
#### Read in locs
locs_props=pd.concat([io.load_locs(p)[0] for p in path],keys=labels,names=['rep'])


#%%
X=locs_props.copy()
X = X[X.n_locs/9000 > 0.05]
X = X[X.min_frame <= 5]


############################################################## Plot definitions
M = 9000
exp = 0.2

colors = plt.get_cmap('Reds')
colors = [colors(i) for i in np.linspace(0.9,0.3,len(labels))]
plot_labels = ['0 $\mu$m','50 $\mu$m','100 $\mu$m']

def plotter(X,rep,colors,labels):
    
    ### Select data and calculate occupancy & ecdf(occupancy)
    x= X.loc[(rep,slice(None)),'n_locs']*(100/M)
    ecdf = anexpress.ecdf(x)
    
    ### Get occupancy median
    med = int(np.round(np.median(x)))
    print(med)
    
    ### Plot
    ax.plot(ecdf[0],ecdf[1]*100,
            lw=2,c=colors,label=labels)
    
    return med

############################################################## Plot
f = plt.figure(0,figsize=[6,4])
f.subplots_adjust(bottom=0.2,top=0.98,left=0.2,right=0.95)
f.clear()

ax = f.add_subplot(111)
# ax.hist(X.loc[(4,slice(None)),'n_locs']/9000,
#         bins=np.linspace(0,1,50),
#         histtype='step')

for i,rep in enumerate(labels): 
    med = plotter(X,rep,colors[i],plot_labels[i])
    # plot_labels[i] = plot_labels[i] + ' (%i'%med + r'%)' 

ax.axhline(50,ls='--',c='k',label='hline_50%')

ax.legend(labels=plot_labels,loc='upper right')

ax.set_xlabel('Occupancy (%)')
ax.set_xlim(0,100)
ax.set_xticks(np.arange(0,101,25).astype(int))
ax.set_ylabel('CCDF(Occupancy) (%)')
ax.set_ylim(0,105)
ax.set_yticks(np.arange(0,101,25).astype(int))


if save_fig: plt.savefig(os.path.join(savedir,savename+'.pdf'),transparent=True)

### Dump data into hdf5
label, data, info, path = paper.dump_data_from_fig(f,__file__,savename)

#%%
### Get info about hdf5
paper.hdf5_get_info(path)
ds = paper.hdf5_load_dataset(path,'ax0')
