# Supplementary material for: Tracking single particles for hours via continuous DNA-mediated fluorophore exchange
Source: Nat Commun. 2021 Jul 21;12:4432. doi: 10.1038/s41467-021-24223-4 (PMC8295357; doi:10.1038/s41467-021-24223-4)
Supplement: Supplementary file 7 — Source Data [file 41467_2021_24223_MOESM7_ESM.zip › z.source-data/si/si_fig22_FS/a/fig22a.py]

import os
import matplotlib.pyplot as plt
import numpy as np
import pandas as pd

#### Load own packages
import picasso_addon.io as io
import picasso_addon.paper as paper
import spt.analyze as analyze

plt.style.use(r'C:\Users\flori\Documents\mpi\repos\lbFCS\styles\paper.mplstyle')

############################################################## Parameters
savedir = r'C:\Analysis\p06.SP-tracking\zz.paper\z.source-data\si\si_fig22_FS\a\plots'
savename = 'fig22a'
savefig = True

############################################################## Define data
dir_names=[]
file_names=[]

########################## N=1
### TIRF position 047 40 nM
dir_names.extend([r'C:\Data\p06.SP-tracking\21-03-14_N1_18xCTC_TIRFscan\06_id169_40nM-Euro_p114uW_d047_1'])
file_names.extend(['06_id169_40nM-Euro_p114uW_d047_1_MMStack_Pos0.ome_locs_render_picked_tprops.hdf5'])

### TIRF position 047 20 nM
dir_names.extend([r'C:\Data\p06.SP-tracking\21-03-14_N1_18xCTC_TIRFscan\07_id169_20nM-Euro_p114uW_d047_1'])
file_names.extend(['07_id169_20nM-Euro_p114uW_d047_1_MMStack_Pos0.ome_locs_render_picked_tprops.hdf5'])

### TIRF position 047 10 nM
dir_names.extend([r'C:\Data\p06.SP-tracking\21-03-14_N1_18xCTC_TIRFscan\08_id169_10nM-Euro_p114uW_d047_1'])
file_names.extend(['08_id169_10nM-Euro_p114uW_d047_1_MMStack_Pos0.ome_locs_render_picked_tprops.hdf5'])

### TIRF position 047 05 nM
dir_names.extend([r'C:\Data\p06.SP-tracking\21-03-14_N1_18xCTC_TIRFscan\09_id169_05nM-Euro_p114uW_d047_1'])
file_names.extend(['09_id169_05nM-Euro_p114uW_d047_1_MMStack_Pos0.ome_locs_render_picked_tprops.hdf5'])

### TIRF position 047 01 nM
dir_names.extend([r'C:\Data\p06.SP-tracking\21-03-14_N1_18xCTC_TIRFscan\10_id169_01nM-Euro_p114uW_d047_1'])
file_names.extend(['10_id169_01nM-Euro_p114uW_d047_1_MMStack_Pos0.ome_locs_render_picked_tprops.hdf5'])


############################################################## Read in data
#### Create list of paths
path=[os.path.join(dir_names[i],file_names[i]) for i in range(0,len(file_names))]
labels=[i for i in range(0,len(path))]
#### Read in locs
locs_props=pd.concat([io.load_locs(p)[0] for p in path],keys=labels,names=['rep'])

#%%
X=locs_props.copy()
X = X[X.n_locs/9000 > 0.05]
X = X[X.min_frame <= 5]

X.groupby('rep').apply(lambda df: print(len(df)))

############################################################## Plot definitions
M = 9000
exp = 0.2

colors = plt.get_cmap('Reds')
colors = [colors(i) for i in np.linspace(0.9,0.3,len(labels))]
plot_labels = ['40nM','20nM','10nM','5nM','1nM']

def plotter(ax,X,rep,c):
    ngt = analyze.get_NgT(X.loc[(rep,slice(None)),:])
    ts  = analyze.get_T_with_N(X.loc[(rep,slice(None)),:])
    
    print(plot_labels[rep],ts['Tn=5e-01']*exp)
    x = ngt[1]
    idx = ['n%i'%i for i in x]
    y = ngt[0].loc[idx,'mean']
    ax.plot(x*exp,y,
            lw=2,
            c=c,
            label=plot_labels[rep])
    return ngt, ts


############################################################## Plot 
f = plt.figure(0,figsize=[6,4])
f.subplots_adjust(bottom=0.2,top=0.98,left=0.2,right=0.95)
f.clear()
ax = f.add_subplot(111)

for i,rep in enumerate(labels):
    ngt,ts = plotter(ax,X,rep,colors[i])
    plot_labels[i] = plot_labels[i] + ' (%is)'%(ts['Tn=5e-01']*exp)
    # print(len(X.loc[(rep,slice(None)),:]))

colors = plt.get_cmap('Oranges')
colors = [colors(i) for i in np.linspace(0.6,0.3,len(labels[6:]))]

ax.axhline(0.5,ls='--',c='k',label='hline')
ax.legend(labels=plot_labels,loc='upper right')

ax.set_xlabel('T (s)')
ax.set_xscale('log')
ax.set_xlim(0.2,1000)

ax.set_ylabel(r'TPP($\tau\geq T$)')
ax.set_yscale('log')
ax.set_ylim(0.1,200)

if savefig: plt.savefig(os.path.join(savedir,savename + '.pdf'),transparent=True)

# Dump
labels, datas, infos, savepath = paper.dump_data_from_fig(f,__file__,'fig22a')
paper.hdf5_get_info(savepath)
