# Supplementary material for: Tracking single particles for hours via continuous DNA-mediated fluorophore exchange
Source: Nat Commun. 2021 Jul 21;12:4432. doi: 10.1038/s41467-021-24223-4 (PMC8295357; doi:10.1038/s41467-021-24223-4)
Supplement: Supplementary file 7 — Source Data [file 41467_2021_24223_MOESM7_ESM.zip › z.source-data/si/si_fig22_FS/c/fig22c.py]

import os
import matplotlib.pyplot as plt
import numpy as np
import pandas as pd

#### Load own packages
import picasso_addon.io as io
import picasso_addon.paper as paper

plt.style.use(r'C:\Users\flori\Documents\mpi\repos\lbFCS\styles\paper.mplstyle')

############################################################## Parameters
savedir = r'C:\Analysis\p06.SP-tracking\zz.paper\z.source-data\si\si_fig22_FS\c\plots'
savename = 'fig22c'
savefig = True

############################################################## Define data
dir_names=[]
file_names=[]

########################## N=1
### TIRF position 047 40 nM
dir_names.extend([r'C:\Data\p06.SP-tracking\21-03-14_N1_18xCTC_TIRFscan\06_id169_40nM-Euro_p114uW_d047_1'])
file_names.extend(['06_id169_40nM-Euro_p114uW_d047_1_MMStack_Pos0.ome_locs_render_picked_tprops.hdf5'])

### TIRF position 047 20 nM
dir_names.extend([r'C:\Data\p06.SP-tracking\21-03-14_N1_18xCTC_TIRFscan\07_id169_20nM-Euro_p114uW_d047_1'])
file_names.extend(['07_id169_20nM-Euro_p114uW_d047_1_MMStack_Pos0.ome_locs_render_picked_tprops.hdf5'])

### TIRF position 047 10 nM
dir_names.extend([r'C:\Data\p06.SP-tracking\21-03-14_N1_18xCTC_TIRFscan\08_id169_10nM-Euro_p114uW_d047_1'])
file_names.extend(['08_id169_10nM-Euro_p114uW_d047_1_MMStack_Pos0.ome_locs_render_picked_tprops.hdf5'])

### TIRF position 047 05 nM
dir_names.extend([r'C:\Data\p06.SP-tracking\21-03-14_N1_18xCTC_TIRFscan\09_id169_05nM-Euro_p114uW_d047_1'])
file_names.extend(['09_id169_05nM-Euro_p114uW_d047_1_MMStack_Pos0.ome_locs_render_picked_tprops.hdf5'])

### TIRF position 047 01 nM
dir_names.extend([r'C:\Data\p06.SP-tracking\21-03-14_N1_18xCTC_TIRFscan\10_id169_01nM-Euro_p114uW_d047_1'])
file_names.extend(['10_id169_01nM-Euro_p114uW_d047_1_MMStack_Pos0.ome_locs_render_picked_tprops.hdf5'])


############################################################## Read in data for TH
#### Create list of paths
path=[os.path.join(dir_names[i],file_names[i]) for i in range(0,len(file_names))]
labels=[i for i in range(0,len(path))]
#### Read in locs
locs_props=pd.concat([io.load_locs(p)[0] for p in path],keys=labels,names=['rep'])


############################################################## Define data for SD
dir_names =[]
file_names=[]
dir_names.extend([r'C:\Data\p06.SP-tracking\20-01-17_fix_slb_L_T21\id140_L_exp200_p114uW_T21_1\si_fig22']*3)

file_names.extend(['id140_L_exp200_p114uW_T21_1_MMStack_Pos0.ome_locs_picked_tprops.hdf5'])
file_names.extend(['id140_L_exp200_p114uW_T21_1_MMStack_Pos1.ome_locs_picked_tprops.hdf5'])
file_names.extend(['id140_L_exp200_p114uW_T21_1_MMStack_Pos2.ome_locs_picked_tprops.hdf5'])


############################################################## Read in data
#### Create list of paths
path=[os.path.join(dir_names[i],file_names[i]) for i in range(0,len(file_names))]
labels=[i for i in range(0,len(path))]
#### Read in locs
locs_props_sd=pd.concat([io.load_locs(p)[0] for p in path],keys=labels,names=['rep'])

#%%
### TH preparation
X = locs_props.copy()
X = X[X.n_locs/9000 > 0.05]
X = X[X.min_frame <= 5]

### SD preparation
X_sd=locs_props_sd.copy()
X_sd = X_sd[X_sd.min_frame <= 5]

istrue = np.all(np.isfinite(X_sd[['bg','photons','sx','sy']].values),axis=1)
X_sd = X_sd[istrue]


### Photon calculus function
def compute_photons(df):
    qe = 1
    
    ### Compute real background photon values
    e_bg = df.bg.values
    p_bg = e_bg/qe               # Now photons
    
    ### Photon values
    p = df.photons.values
    snr = p/p_bg
    
    ### sx & sy -> 90% of all locs within sx&sy -> Localization precision
    sx = df.sx.values
    sy = df.sy.values
    fwhm = np.sqrt((sx**2+sy**2)/2)
    
    ### Prepare output
    s_out = pd.Series({'bg':np.nanmedian(p_bg),
                       'std_bg':(np.percentile(p_bg,75)- np.percentile(p_bg,25))/2,
                       'photons':np.nanmedian(p),
                       'std_photons':(np.percentile(p,75)-np.percentile(p,25))/2,
                       'snr':np.nanmedian(snr),
                       'std_snr':(np.percentile(snr,75)-np.percentile(snr,25))/2,
                       'fwhm':np.nanmedian(fwhm),
                       'std_fwhm':(np.percentile(fwhm,75)-np.percentile(fwhm,25))/2,
                       })
    return s_out

P = X.groupby('rep').apply(compute_photons)
P_sd = X_sd.groupby('rep').apply(compute_photons)

############################################################## Plot
x = [40,20,10,5,1]


############################################################## Background photons
f = plt.figure(0,figsize=[4,3])
f.subplots_adjust(bottom=0.3,top=0.98,left=0.2,right=0.95)
f.clear()
ax = f.add_subplot(111)

### TH
y = P.bg.values
yerr = P.std_bg.values
ax.errorbar(x,y,yerr=yerr,
            fmt='o-',mfc='none',mec='k',c='tomato',
            label='errorbar')

### SD
y = np.mean(P_sd.bg.values)
yerr = np.mean(P_sd.std_bg.values)
ax.axhline(y,ls='-',c='cornflowerblue',label='hline_mean')
ax.axhline(y-yerr,ls='--',c='cornflowerblue',label='hline_lowerr')
ax.axhline(y+yerr,ls='--',c='cornflowerblue',label='hline_uperr')

ax.set_xlabel('Concentration (nM)')
ax.set_ylabel('Background photons')

if savefig: plt.savefig(os.path.join(savedir,savename+'_upper.pdf'),transparent=True)
# Dump
labels, datas, infos, savepath = paper.dump_data_from_fig(f,__file__,'fig22c_upper')
paper.hdf5_get_info(savepath)

############################################################## Photons
f = plt.figure(1,figsize=[4,3])
f.subplots_adjust(bottom=0.3,top=0.98,left=0.2,right=0.95)
f.clear()
ax = f.add_subplot(111)

### TH
y = P.photons.values
yerr = P.std_photons.values
ax.errorbar(x,y,yerr=yerr,
            fmt='o-',mfc='none',mec='k',c='tomato',
            label='errorbar')

### SD
y = np.mean(P_sd.photons.values)
yerr = np.mean(P_sd.std_photons.values)
ax.axhline(y,ls='-',c='cornflowerblue',label='hline_mean')
ax.axhline(y-yerr,ls='--',c='cornflowerblue',label='hline_lowerr')
ax.axhline(y+yerr,ls='--',c='cornflowerblue',label='hline_uperr')

ax.set_xlabel('Concentration (nM)')
ax.set_ylabel('Photons')

if savefig: plt.savefig(os.path.join(savedir,savename+'_middle.pdf'),transparent=True)
# Dump
labels, datas, infos, savepath = paper.dump_data_from_fig(f,__file__,'fig22c_middle')
paper.hdf5_get_info(savepath)

############################################################## SNR
f = plt.figure(2,figsize=[4,3])
f.subplots_adjust(bottom=0.3,top=0.98,left=0.2,right=0.95)
f.clear()
ax = f.add_subplot(111)

### TH
y = P.snr.values
yerr = P.std_snr.values
ax.errorbar(x,y,yerr=yerr,
            fmt='o-',mfc='none',mec='k',c='tomato',
            label='errorbar')

### SD
y = np.mean(P_sd.snr.values)
yerr = np.mean(P_sd.std_snr.values)
ax.axhline(y,ls='-',c='cornflowerblue',label='hline_mean')
ax.axhline(y-yerr,ls='--',c='cornflowerblue',label='hline_lowerr')
ax.axhline(y+yerr,ls='--',c='cornflowerblue',label='hline_uperr')

ax.set_xlabel('Concentration (nM)')
ax.set_ylabel('SNR')

if savefig: plt.savefig(os.path.join(savedir,savename+'_lower.pdf'),transparent=True)
# Dump
labels, datas, infos, savepath = paper.dump_data_from_fig(f,__file__,'fig22c_lower')
paper.hdf5_get_info(savepath)
