# Supplementary material for: Tracking single particles for hours via continuous DNA-mediated fluorophore exchange
Source: Nat Commun. 2021 Jul 21;12:4432. doi: 10.1038/s41467-021-24223-4 (PMC8295357; doi:10.1038/s41467-021-24223-4)
Supplement: Supplementary file 7 — Source Data [file 41467_2021_24223_MOESM7_ESM.zip › z.source-data/si/si_fig23_JS/si_fig23b-c.py]

import sys
import os
import importlib
import matplotlib.pyplot as plt
import numpy as np
import pandas as pd

#### Load own packages
import picasso_addon.paper as paper
import picasso_addon.io as io
import spt.analyze as analyze
import spt.analytic_expressions as anexpress
importlib.reload(analyze)
plt.style.use('~/lbFCS/styles/paper.mplstyle')

############################################################## Parameters
save_fig = True
savedir = r'C:\Analysis\p06.SP-tracking\z.source-data_777\si\si_fig23\plots'


############################################################## Define data
dir_names=[]
dir_names.extend([r'C:\Data\p06.SP-tracking\21-03-14_N1_18xCTC_TIRFscan']*10)


file_names=[]
########################## N=1

### TIRF position 047 40 nM
file_names.extend(['06_id169_40nM-Euro_p114uW_d047_1_MMStack_Pos0.ome_locs_render_picked_tprops.hdf5'])

### TIRF position 047 20 nM
file_names.extend(['07_id169_20nM-Euro_p114uW_d047_1_MMStack_Pos0.ome_locs_render_picked_tprops.hdf5'])

### TIRF position 047 10 nM
file_names.extend(['08_id169_10nM-Euro_p114uW_d047_1_MMStack_Pos0.ome_locs_render_picked_tprops.hdf5'])

### TIRF position 047 05 nM
file_names.extend(['09_id169_05nM-Euro_p114uW_d047_1_MMStack_Pos0.ome_locs_render_picked_tprops.hdf5'])

### TIRF position 047 01 nM
file_names.extend(['10_id169_01nM-Euro_p114uW_d047_1_MMStack_Pos0.ome_locs_render_picked_tprops.hdf5'])

########################## N=2

### TIRF position 047 40 nM
file_names.extend(['11_id216_40nM-Euro_p114uW_d047_1_MMStack_Pos0.ome_locs_render_picked_tprops.hdf5'])

### TIRF position 047 20 nM
file_names.extend(['12_id216_20nM-Euro_p114uW_d047_1_MMStack_Pos0.ome_locs_render_picked_tprops.hdf5'])

### TIRF position 047 10 nM
file_names.extend(['13_id216_10nM-Euro_p114uW_d047_1_MMStack_Pos0.ome_locs_render_picked_tprops.hdf5'])

### TIRF position 047 5 nM
file_names.extend(['14_id216_05nM-Euro_p114uW_d047_1_MMStack_Pos0.ome_locs_render_picked_tprops.hdf5'])

### TIRF position 047 1 nM
file_names.extend(['15_id216_01nM-Euro_p114uW_d047_1_MMStack_Pos0.ome_locs_render_picked_tprops.hdf5'])

############################################################## Read in data
#### Create list of paths
path=[os.path.join(dir_names[i],file_names[i]) for i in range(0,len(file_names))]
labels=[i for i in range(0,len(path))]
#### Read in locs
locs_props=pd.concat([io.load_locs(p)[0] for p in path],keys=labels,names=['rep'])


#%%
X=locs_props.copy()
X = X[X.n_locs/9000 > 0.05]
X = X[X.min_frame <= 5]


############################################################## Plot definitions
M = 9000
exp = 0.2

TPPs=[]
for i,rep in enumerate(labels):
    ts  = analyze.get_T_with_N(X.loc[(rep,slice(None)),:])
    print(i,ts['Tn=5e-01']*exp)
    TPPs.append(ts['Tn=5e-01']*exp)

TPPs_up=[i+i*0.3 for i in TPPs]
TPPs_low=[i-i*0.3 for i in TPPs]

#%%
conc=[40,20,10,5,1]    
############################################################## Plot 
f = plt.figure(0,figsize=[5,4])
f.subplots_adjust(bottom=0.2,top=0.98,left=0.2,right=0.95)
f.clear()
ax = f.add_subplot(111)
    
ax.errorbar(conc,TPPs[:5],yerr=[TPPs_low[:5],TPPs_up[:5]],
            c='Tomato',marker='o',lw=2,label='1xTH')

ax.errorbar(conc,TPPs[5:],yerr=[TPPs_low[5:],TPPs_up[5:]],
            c='Slateblue',lw=2,marker='o',label='2xTH')

ax.axhline(TPPs[8],ls='--',c='k',lw=2)
ax.legend(loc=4)

ax.set_xlabel('Concentration (nM)')
ax.set_xticks([1,5,10,20,40])

ax.set_ylabel(r'$T_{1/2}$ (s)')
ax.set_yscale('log')
ax.set_ylim(10,2000)

if save_fig: plt.savefig(os.path.join(savedir,'si_fig23b_TPP.pdf'),transparent=True)
### Dump data into hdf5
label, data, info, path = paper.dump_data_from_fig(f,__file__,'si_fig23b_TPP')

### Occupancy

colors = plt.get_cmap('Oranges')
colors = [colors(i) for i in np.linspace(0.9,0.25,len(labels[:5]))]
plot_labels = ['1xTH-40nM','1xTH-20nM','1xTH-10nM','1xTH-5nM','1xTH-1nM',
               '2xTH-40nM','2xTH-20nM','2xTH-10nM','2xTH-5nM','2xTH-1nM']

def plotter(X,rep,colors,labels):
    
    ### Select data and calculate occupancy & ecdf(occupancy)
    x= X.loc[(rep,slice(None)),'n_locs']*(100/M)
    ecdf = anexpress.ecdf(x)
    
    ### Plot
    ax.plot(ecdf[0],ecdf[1]*100,
            lw=2,label=labels,c=colors)
    
def plotter1(X,rep,colors,labels):
    
    ### Select data and calculate occupancy & ecdf(occupancy)
    x= X.loc[(rep,slice(None)),'n_locs']*(100/M)
    ecdf = anexpress.ecdf(x)
    
    ### Plot
    ax.plot(ecdf[0],ecdf[1]*100,
            lw=2,ls='--',label=labels,c=colors)

############################################################## Plot
f = plt.figure(1,figsize=[7,4])
f.subplots_adjust(bottom=0.2,top=0.98,left=0.2,right=0.7)
f.clear()

ax = f.add_subplot(111)
# ax.hist(X.loc[(4,slice(None)),'n_locs']/3000,
#         bins=np.linspace(0,1,50),
#         histtype='step')

for i,rep in enumerate(labels[:5]): plotter(X,rep,colors[i],plot_labels[i])

colors = plt.get_cmap('Purples')
colors = [colors(i) for i in np.linspace(1,0.4,len(labels[5:]))]

for i,rep in enumerate(labels[5:]): plotter(X,rep,colors[i],plot_labels[i+5])

ax.axhline(50,ls='--',c='k',lw=2,label='hline_50%')

ax.legend(labels=plot_labels,loc=[1.05,0.2])

# ax.set_xscale('log')
ax.set_xlabel('Occupancy (%)')
ax.set_xlim(0,100)
ax.set_xticks(np.arange(25,101,25).astype(int))
ax.set_ylabel('CCDF(Occupancy) (%)')
ax.set_ylim(0,105)
ax.set_yticks(np.arange(0,101,25).astype(int))


if save_fig: plt.savefig(os.path.join(savedir,'si_fig23c_occ.pdf'),transparent=True)
### Dump data into hdf5
label, data, info, path = paper.dump_data_from_fig(f,__file__,'si_fig23c_occ')
    
#%%
### Get info about hdf5
paper.hdf5_get_info(path)
ds = paper.hdf5_load_dataset(path,'ax0/1xTH-10nM')
